# Supplementary material for: Detection of QTLs for panicle-related traits using an indica × japonica recombinant inbred line population in rice
Source: PeerJ. 2021 Nov 29;9:e12504. doi: 10.7717/peerj.12504 (PMC8638570; doi:10.7717/peerj.12504)
Supplement: Supplemental Information 3 [file peerj-09-12504-s003.xlsx]

## Sheet: Genotype
Line	RM1282	RM1247	JD1014	JD1015	JD1016	JD1006	JD1007	RM10609	RM3412	RM7075	RM8139	RM11295	RM11504	JD1003	JD1004	RM1003	RM3403	RM8232	JD1008	JD1009	D1019	RM6840	RM6367	RM12570	RM6378	W236	W004	RM12987	RM6374	JD2001	JD2002	JD2011	JD2029	JD2006	RM1367	RM6	JD2008	JD2009	JD2010	JD3013	JD3002	JD3011	JD3012	RM2421	RM3131	JD3005	JD3006	RM6080	RM6914
K1	B	B	B	B	A	A	A	B	B	B	B	B	B	B	B	A	A	A	A	A	B	B	A	A	A	A	A	A	A	A	A	A	A	A	A	A	A	A	A	B	B	B	B	A	A	A	A	A	A
K2	B	B	B	B	B	B	B	B	B	B	B	B	B	B	B	B	B	B	A	A	B	B	A	A	A	A	A	A	A	B	B	B	B	A	A	A	B	B	B	B	B	B	B	B	B	B	A	A	A
K3	B	B	B	B	A	A	B	B	B	B	B	B	B	B	B	B	B	B	B	B	B	B	B	B	B	B	B	B	B	B	B	B	B	B	B	B	B	B	B	A	A	B	B	-	B	A	A	A	A
K4	A	B	B	B	B	B	B	-	B	B	-	B	B	B	B	B	B	B	B	B	B	B	A	A	A	B	B	B	B	B	B	B	B	B	B	B	B	B	B	A	A	B	B	B	B	B	B	A	A
K5	A	A	A	A	A	A	A	A	-	B	B	B	B	B	B	B	B	B	B	B	B	-	-	A	A	A	A	A	-	-	-	-	-	-	A	A	A	A	A	B	B	B	B	-	A	A	A	A	A
K6	A	A	A	A	A	A	A	A	A	A	A	A	A	A	A	A	A	A	A	A	A	A	A	B	B	B	B	B	B	B	B	B	B	B	B	A	A	A	A	A	A	A	A	A	A	A	A	A	A
K7	A	A	A	A	A	A	A	A	A	-	A	A	A	A	A	A	A	A	A	B	B	B	B	B	A	A	A	A	A	A	A	A	A	B	B	-	A	A	A	A	A	A	A	A	A	A	A	B	B
K8	B	B	B	B	B	A	B	A	A	A	A	A	B	B	B	B	A	A	A	A	A	B	B	B	B	B	A	A	B	B	B	B	B	B	B	B	A	B	B	B	B	B	B	B	B	A	A	A	A
K9	A	B	B	B	B	B	B	B	B	B	B	B	B	B	B	B	B	B	B	B	B	B	A	A	B	B	A	A	A	B	B	B	B	A	A	A	B	B	B	A	A	A	A	A	A	A	A	A	A
K10	A	A	A	A	A	A	B	B	B	B	-	B	B	B	A	A	A	A	A	A	A	A	B	B	B	B	B	B	B	B	B	B	B	B	A	A	A	A	A	A	A	A	A	A	A	A	A	A	A
K11	A	A	A	A	A	A	A	B	B	B	B	B	B	A	A	B	B	B	B	B	B	B	A	A	A	A	A	A	A	A	A	A	A	A	A	A	A	A	A	B	B	B	B	B	B	B	B	B	B
K12	A	A	A	A	A	A	A	A	A	A	A	A	B	B	B	B	B	B	B	B	B	B	B	B	B	B	B	B	B	B	B	B	B	B	A	A	A	A	A	A	A	A	A	A	A	A	A	A	A
K13	B	B	B	B	B	B	A	A	A	B	B	B	A	A	A	B	B	B	B	B	B	B	A	A	-	-	-	A	A	A	A	A	A	B	B	B	B	B	B	A	A	A	A	A	A	A	B	A	A
K14	B	B	B	B	B	B	B	A	A	A	A	B	B	B	B	B	B	A	A	A	A	A	B	B	A	A	-	-	B	-	-	-	B	B	B	B	B	B	B	B	B	B	A	A	A	A	A	A	A
K15	A	A	A	A	A	A	A	-	A	A	A	A	B	B	B	B	B	A	B	B	A	A	B	B	A	B	B	B	B	B	B	B	-	-	A	A	A	A	A	A	A	A	A	A	A	A	A	A	A
K16	B	B	A	A	A	B	B	-	B	B	-	A	B	B	B	B	B	B	-	A	A	A	B	B	B	B	B	B	B	B	B	B	B	B	B	B	B	B	B	A	A	A	A	A	A	A	B	A	B
K17	A	A	A	A	A	A	A	A	A	A	A	A	A	A	A	A	A	A	A	A	A	A	B	A	A	B	B	B	B	B	B	B	B	B	B	B	B	B	B	A	A	A	A	A	A	A	A	B	B
K18	B	B	A	A	A	A	A	A	A	A	A	A	B	B	B	B	B	A	A	A	A	A	B	B	B	B	B	B	B	B	B	B	B	B	B	B	B	A	A	A	A	A	A	A	A	A	B	B	A
K19	B	B	B	B	B	B	A	A	A	A	A	A	A	A	A	B	B	B	B	B	B	A	B	B	A	A	A	A	A	A	A	A	A	A	A	A	A	A	A	B	B	B	B	B	A	A	A	A	A
K20	A	A	A	A	A	A	A	A	B	A	A	A	A	B	B	B	B	A	A	A	A	A	A	A	A	B	B	B	A	A	A	A	A	A	A	A	A	A	A	A	A	A	B	A	A	A	A	A	A
K21	A	A	A	A	A	A	A	A	A	A	A	B	B	B	B	A	A	A	A	A	B	B	B	B	B	B	B	B	B	B	B	A	A	A	B	B	B	B	B	B	B	B	B	A	A	A	A	A	A
K22	A	A	A	A	A	A	A	A	B	B	A	A	A	A	A	A	A	A	A	A	A	A	B	B	B	B	B	B	B	B	B	B	B	B	B	B	B	B	B	B	B	A	A	A	A	A	A	A	A
K23	B	B	B	B	B	A	A	A	A	B	A	A	A	A	B	B	B	B	B	B	B	B	B	B	B	B	B	B	B	B	B	B	B	B	B	B	B	A	A	A	A	A	A	A	B	A	B	B	B
K24	B	B	B	B	B	B	B	B	B	B	B	B	B	B	B	B	B	B	B	A	B	B	A	A	A	B	B	B	B	B	B	B	B	B	A	A	A	A	A	B	B	B	B	B	B	B	B	A	A
K25	B	B	A	A	A	A	A	A	A	A	A	A	B	B	B	B	A	A	A	B	A	A	B	A	A	A	A	B	B	B	B	A	B	B	B	B	B	A	A	B	B	B	B	B	B	A	B	A	A
K26	A	A	A	A	A	A	A	A	A	A	A	A	A	A	A	A	A	A	A	A	B	B	A	A	A	A	A	B	B	B	B	B	B	B	B	-	A	B	B	A	A	A	A	A	A	A	A	A	A
K27	B	B	A	A	A	A	A	-	A	A	A	A	B	B	B	B	B	A	A	A	A	A	B	B	B	B	B	B	B	B	B	B	B	B	B	B	B	A	A	A	A	A	A	A	A	A	B	B	A
K28	A	A	A	A	A	A	A	-	B	B	B	A	A	A	A	A	A	B	B	B	B	B	B	B	B	B	B	B	B	B	B	B	B	B	B	B	B	B	B	B	B	B	B	B	A	A	A	B	B
K29	B	B	-	-	B	-	A	B	B	B	B	B	B	A	A	A	A	A	B	B	B	B	B	B	B	B	B	-	A	-	A	A	A	A	A	A	A	B	B	A	B	B	B	A	A	A	A	A	A
K30	A	A	A	A	A	A	A	A	A	A	A	B	A	A	A	A	A	A	A	A	A	A	A	A	B	B	B	B	B	-	B	A	A	A	A	A	B	B	A	B	B	B	B	B	A	A	A	A	A
K31	B	B	B	B	B	B	B	-	B	B	-	B	B	B	B	B	B	B	B	B	A	A	B	B	B	B	B	-	A	-	A	A	A	A	A	A	B	B	B	A	B	B	B	-	B	A	A	A	A
K32	A	A	A	A	A	A	A	A	A	A	A	A	B	B	B	B	B	A	A	A	B	B	A	A	A	A	A	B	B	B	B	B	B	B	B	B	B	B	B	B	B	B	B	B	A	A	A	A	-
K33	B	B	B	-	A	A	A	A	-	A	A	A	A	B	A	A	A	A	A	A	-	-	B	B	A	A	A	A	A	B	B	B	B	B	B	B	B	B	B	B	A	A	A	A	A	A	A	B	B
K34	A	A	A	A	A	B	B	B	B	B	B	B	B	A	A	B	A	A	A	B	B	B	A	A	A	A	A	A	A	A	A	A	B	A	A	A	A	A	A	A	A	A	A	A	A	A	A	A	A
K35	B	B	B	B	B	B	A	A	-	B	B	A	A	A	A	B	A	B	B	B	A	A	A	A	A	A	A	A	A	A	A	A	A	A	A	A	A	A	A	B	B	B	B	B	A	B	B	A	A
K36	B	B	B	B	B	B	A	B	B	B	B	B	B	B	A	B	A	A	A	A	B	B	A	A	A	B	B	B	B	B	B	B	B	B	B	B	B	B	B	A	A	A	A	A	A	A	A	A	A
K37	B	A	A	A	A	A	A	A	A	A	A	A	B	B	B	B	A	A	A	A	A	A	-	B	A	B	B	B	B	B	B	B	B	B	B	A	B	B	B	B	B	B	B	B	B	A	A	A	A
K38	B	B	-	-	-	A	B	A	A	A	A	A	A	A	A	A	A	A	A	A	A	A	B	A	B	A	-	-	B	-	B	B	A	A	A	A	A	A	A	-	-	-	B	-	-	-	A	-	A
K39	B	B	A	A	A	B	A	A	A	B	-	B	B	B	B	A	A	B	B	B	A	A	B	B	B	B	B	B	B	-	B	B	A	A	B	A	-	-	B	A	B	B	B	B	A	A	A	A	A
K40	B	B	B	A	A	A	A	A	B	B	B	B	A	A	A	A	A	A	B	A	B	B	A	A	A	A	A	A	A	A	A	A	A	A	A	A	A	A	A	A	A	A	A	A	A	A	A	A	A
K41	A	A	A	A	A	A	A	B	B	B	B	A	A	A	A	A	A	B	B	B	A	A	B	B	A	A	B	B	B	B	B	B	B	B	B	B	B	B	B	A	A	A	A	A	A	A	-	A	A
K42	B	B	B	A	A	A	A	B	B	B	B	B	B	B	B	B	B	B	B	B	B	B	A	A	A	A	A	A	A	A	A	A	A	A	A	A	A	A	A	A	A	A	A	A	A	A	A	A	A
K43	B	B	B	-	-	-	-	-	-	A	A	A	A	A	B	B	B	B	B	B	A	A	B	A	A	A	A	A	A	A	A	A	A	A	A	A	A	A	A	B	B	B	B	B	A	A	A	A	A
K44	A	A	A	A	A	A	A	A	A	A	A	A	A	A	A	A	A	A	A	A	A	A	B	A	A	A	A	A	A	B	B	B	A	A	A	A	A	A	B	B	B	B	B	B	B	B	B	B	B
K45	A	A	A	A	A	A	A	A	A	A	A	A	A	B	B	A	A	A	A	A	A	B	A	A	B	B	B	B	B	B	B	B	B	B	B	B	B	B	B	B	B	B	B	B	A	A	A	A	A
K46	B	B	B	B	B	B	A	A	A	A	A	A	A	A	A	B	B	B	B	B	B	A	B	B	A	A	A	A	A	A	A	A	A	A	A	A	A	A	A	B	B	B	B	B	A	A	A	A	A
K47	-	-	-	-	-	B	B	B	B	B	B	B	B	B	A	A	A	A	A	A	A	A	A	A	A	B	B	B	B	B	B	B	B	B	B	B	B	B	B	A	A	A	A	A	A	A	A	A	A
K48	A	A	A	A	A	A	A	A	A	A	A	B	A	A	A	A	A	A	A	A	B	B	A	A	A	A	A	-	A	B	B	B	A	A	A	A	A	A	B	B	B	B	B	B	B	B	B	A	A
K49	A	B	B	B	B	A	A	A	A	B	B	B	B	A	A	B	A	B	B	B	B	B	A	A	A	A	A	A	A	A	A	A	A	A	A	B	B	B	A	A	A	A	A	A	B	A	A	A	A
K50	-	-	-	-	-	-	-	B	B	B	B	B	B	B	B	A	B	B	B	B	B	A	A	A	-	-	A	A	A	A	A	A	B	A	B	B	B	B	A	B	B	B	B	B	B	A	A	-	B
K51	B	B	B	B	B	B	B	-	B	B	B	B	B	B	B	A	B	B	B	B	B	A	A	A	A	A	A	A	A	A	A	A	B	A	B	B	B	B	B	B	A	A	A	A	A	A	A	B	B
K52	A	A	B	A	A	B	B	B	B	B	B	B	A	A	A	A	A	A	B	A	A	A	B	B	B	B	B	B	B	B	B	A	A	B	B	B	B	B	B	B	B	B	A	A	A	A	A	A	A
K53	A	A	A	A	A	A	A	A	A	B	B	B	B	B	B	B	B	B	B	B	B	B	B	A	A	A	A	A	A	A	A	A	A	B	B	B	B	B	B	A	A	A	A	A	A	A	A	B	B
K54	B	B	B	B	B	A	A	A	A	A	A	B	B	B	B	B	B	B	B	B	B	B	A	A	A	A	A	A	B	B	B	A	A	B	B	B	B	B	B	A	A	B	B	B	B	A	B	B	B
K55	A	A	A	A	A	A	A	A	A	A	A	A	B	B	B	B	B	B	B	B	B	A	B	A	A	A	A	A	A	B	A	B	B	A	A	A	A	A	A	B	B	B	B	B	B	A	A	A	A
K56	A	A	A	A	A	A	A	A	A	A	A	B	B	A	A	A	A	A	A	A	B	B	A	A	A	A	A	A	A	A	A	A	A	A	A	A	A	A	A	A	A	A	A	A	A	A	B	A	A
K57	B	B	B	B	B	B	B	A	A	A	A	A	A	A	A	A	A	A	A	A	B	B	A	A	A	A	A	A	A	A	A	A	A	A	A	A	B	B	B	A	A	A	A	A	A	A	A	B	B
K58	A	A	A	A	A	A	A	A	A	A	A	B	B	A	A	A	A	A	B	B	A	A	B	A	-	-	-	-	-	B	B	B	B	B	A	A	A	A	A	A	A	A	A	A	A	A	A	A	A
K59	B	B	B	B	B	B	A	A	A	A	A	A	A	A	A	A	A	A	A	A	A	A	B	B	B	B	B	A	A	A	A	A	A	A	A	A	A	A	A	A	A	A	A	A	A	A	A	A	A
K60	A	A	A	B	B	B	B	B	B	B	B	B	A	A	A	B	B	B	A	A	B	B	A	A	A	A	A	A	B	B	B	B	B	B	B	B	B	B	B	A	A	A	A	B	A	A	A	A	A
K61	A	A	B	B	B	B	B	B	A	A	A	A	A	A	A	A	B	B	B	B	B	B	B	B	B	B	B	A	A	A	A	A	A	B	B	B	B	B	B	B	B	B	B	B	B	A	A	A	A
K62	B	A	A	B	A	A	A	-	A	A	A	A	A	A	A	A	B	B	A	A	A	A	B	B	B	B	B	B	B	B	B	A	A	A	A	A	A	A	A	A	A	A	B	B	B	A	A	A	A
K63	A	A	A	A	A	A	-	-	B	B	B	B	B	B	B	B	B	A	A	A	A	A	A	A	-	-	-	A	B	B	B	B	B	B	A	A	A	A	A	A	A	A	A	A	A	A	A	A	B
K64	A	A	A	A	A	A	A	B	B	B	B	B	B	B	B	B	B	B	B	A	A	A	B	B	B	B	B	B	B	B	B	B	A	A	A	A	A	A	A	B	B	-	A	B	B	A	A	-	-
K65	-	-	B	B	B	A	-	A	A	-	-	B	B	A	A	A	A	B	B	B	A	A	A	A	A	A	A	A	A	A	A	A	A	A	B	B	A	A	A	B	B	B	B	-	A	A	A	A	A
K66	A	A	A	A	A	A	A	B	B	B	B	B	A	A	A	A	A	A	A	A	A	B	B	A	A	A	A	A	A	A	A	A	A	A	A	B	B	B	B	B	B	-	A	A	A	A	A	A	A
K67	B	B	B	B	B	B	A	-	B	B	B	A	A	A	A	A	A	A	A	A	A	A	B	B	B	B	B	B	B	B	B	B	B	B	B	B	B	B	A	B	B	-	B	B	A	A	A	A	A
K68	B	B	B	B	B	A	A	A	B	B	B	A	B	B	A	A	A	B	B	B	B	B	B	A	A	A	A	B	B	B	B	B	B	B	B	B	B	B	A	A	A	A	A	A	A	A	B	B	A
K69	A	A	A	A	A	A	A	B	B	B	B	B	B	B	B	B	B	B	B	B	A	-	A	A	A	A	A	A	A	A	A	B	B	B	B	B	B	B	B	B	B	B	B	B	B	B	B	A	B
K70	A	A	A	A	A	B	B	B	A	A	A	A	A	B	A	A	A	B	B	B	B	B	A	A	A	B	B	B	B	B	B	B	A	B	A	B	B	A	A	B	B	-	B	B	A	A	A	A	A
K71	A	A	A	A	A	A	A	A	A	A	A	A	A	A	A	A	A	A	A	A	A	A	A	B	-	A	A	A	A	A	A	A	-	B	B	B	-	-	-	B	B	A	A	A	A	A	A	A	A
K72	A	A	A	A	A	A	A	B	B	B	-	B	B	B	B	B	B	B	B	B	B	B	A	B	B	B	B	B	B	B	B	A	A	A	A	A	A	A	A	B	B	B	B	B	B	B	A	-	-
K73	B	B	B	B	B	A	A	A	A	A	B	B	B	B	B	B	A	A	A	A	B	A	A	A	A	A	A	-	-	-	-	B	B	B	B	B	B	B	B	A	A	A	A	A	A	A	A	A	A
K74	B	B	A	A	A	A	A	B	A	A	A	A	A	A	A	A	A	A	A	A	B	B	B	A	A	A	A	A	A	A	A	A	A	A	A	A	A	A	B	B	A	A	A	A	A	A	A	A	A
K75	B	B	A	A	A	A	A	A	A	A	A	B	B	B	B	A	A	A	A	A	A	B	B	A	A	A	A	A	A	A	A	A	A	A	B	B	B	B	B	B	B	B	B	B	A	A	B	-	A
K76	A	A	A	A	A	A	A	A	A	A	A	A	B	A	A	-	A	A	A	A	A	A	A	B	B	B	B	B	B	B	B	B	B	B	B	B	B	B	B	A	A	A	A	B	B	A	A	A	A
K77	A	A	A	A	A	A	A	A	A	A	A	A	B	B	B	B	B	B	A	A	A	A	A	B	B	B	B	A	A	A	A	A	B	B	B	B	B	B	B	B	B	B	B	B	B	A	A	A	A
K78	B	B	B	B	B	A	A	A	A	A	A	A	B	B	B	B	B	B	B	B	B	B	A	B	B	B	B	B	B	B	B	B	B	B	B	B	B	B	B	B	B	B	B	B	-	-	-	B	B
K79	-	A	A	A	A	A	B	A	A	A	A	B	A	A	A	A	A	A	A	A	A	B	A	A	A	B	B	B	B	B	B	B	B	B	B	B	A	B	B	A	A	A	A	A	A	B	A	A	A
K80	B	A	A	B	B	B	A	B	B	B	-	B	B	B	B	A	A	A	A	A	A	A	A	A	B	B	B	B	B	B	B	B	B	A	B	B	B	B	A	B	A	A	A	A	A	A	A	B	B
K81	B	A	A	A	A	A	A	B	B	B	B	B	A	A	A	A	B	A	A	B	B	B	B	B	B	B	B	B	B	B	B	B	B	B	B	B	B	B	B	A	A	A	A	A	A	A	A	B	B
K82	B	B	B	B	B	B	A	A	A	A	A	B	B	A	A	A	A	A	A	A	B	B	B	A	A	A	A	A	A	A	A	A	B	B	B	B	B	B	B	B	B	A	A	A	A	A	A	A	A
K83	A	A	A	A	A	B	B	B	B	B	B	A	A	A	A	A	B	B	B	B	B	B	A	B	B	B	B	B	B	B	B	B	B	B	B	B	B	A	A	A	A	A	A	A	A	A	A	A	A
K84	A	A	A	A	A	A	A	A	A	A	A	A	A	A	A	A	A	A	A	A	A	A	A	B	B	B	B	B	B	B	B	B	B	B	B	A	A	A	B	B	B	B	B	-	-	A	A	A	A
K85	A	A	A	A	A	A	A	A	A	B	-	B	B	B	B	B	B	B	B	B	A	A	A	B	B	B	-	A	A	A	A	A	A	A	A	A	A	A	A	A	A	A	A	A	A	A	A	B	B
K86	A	-	A	A	A	A	B	B	B	B	B	A	B	B	B	B	B	B	A	A	A	A	B	A	A	A	A	A	A	A	A	A	B	B	B	B	B	B	B	A	A	A	A	A	A	A	A	B	B
K87	B	-	B	B	B	B	B	B	B	B	B	B	B	A	A	A	A	B	B	B	B	B	A	B	A	B	B	B	B	B	B	B	B	B	A	A	B	B	B	A	A	A	A	A	A	A	A	A	B
K88	A	A	A	A	A	A	A	B	A	B	B	B	A	A	A	A	A	A	A	A	A	A	B	B	A	A	A	A	A	A	A	A	A	B	A	A	A	A	A	A	A	A	A	A	A	A	A	B	A
K89	B	B	B	B	B	B	A	A	A	A	A	A	A	A	A	A	A	A	A	A	A	A	A	A	B	B	B	B	B	B	B	B	B	B	A	A	A	A	A	A	A	A	A	A	A	A	A	A	B
K90	A	A	A	A	A	A	A	A	A	B	B	B	B	B	B	B	B	B	B	B	A	A	B	A	B	A	A	A	A	A	A	A	A	B	A	A	B	B	B	A	A	A	A	A	A	A	A	B	A
K91	B	B	A	A	A	A	A	B	B	A	A	A	B	B	B	B	B	A	A	A	A	A	A	A	A	A	A	A	A	A	A	B	B	B	B	B	A	A	A	B	B	B	B	A	A	A	A	A	A
K92	A	B	B	B	B	A	A	A	A	B	B	B	B	A	A	A	A	B	B	B	B	B	A	B	B	A	A	A	A	A	A	A	A	A	A	B	B	B	B	B	B	B	A	A	B	A	A	A	A
K93	B	B	B	B	B	B	B	A	A	A	A	-	B	B	B	A	A	A	A	A	A	B	A	A	A	A	A	B	A	A	A	A	A	A	A	B	B	B	B	A	A	A	A	A	A	A	A	A	A
K94	B	A	-	-	A	A	-	B	B	B	B	B	A	A	A	B	B	A	A	A	A	A	A	A	A	A	A	A	A	A	A	A	A	A	A	A	A	A	A	A	A	A	A	A	A	A	A	A	B
K95	B	B	B	B	B	A	A	A	A	A	A	A	-	A	A	A	-	B	B	B	B	B	-	A	B	B	B	B	B	B	B	B	A	A	A	A	A	A	A	-	B	A	A	A	A	A	A	A	A
K96	A	A	A	A	A	A	A	B	B	B	B	A	A	B	B	B	B	B	B	B	B	B	B	B	B	B	B	B	B	B	B	B	B	B	B	B	B	B	A	A	A	B	B	B	A	A	B	B	B
K97	B	B	B	B	B	B	B	B	B	B	B	B	B	B	B	A	A	B	B	B	A	A	B	A	A	A	A	A	A	A	A	B	A	A	B	B	B	B	A	A	A	A	A	A	A	A	A	A	B
K98	A	A	A	A	A	A	A	A	A	B	A	-	A	A	A	A	A	A	B	B	B	B	B	B	A	A	A	A	A	A	A	A	A	B	B	B	B	-	A	A	A	A	A	A	A	A	-	B	B
K99	B	B	B	B	B	A	A	A	A	A	A	A	B	A	A	A	A	A	A	A	A	A	B	B	B	B	B	B	B	B	B	B	B	B	B	B	B	B	A	B	B	B	B	B	A	A	A	A	A
K100	A	A	A	A	A	A	A	A	A	A	A	B	B	B	B	B	B	B	B	B	B	B	A	A	A	A	A	B	B	B	B	B	B	B	B	B	B	B	B	A	A	A	A	B	A	A	A	A	A
K101	A	A	A	A	A	A	A	A	A	A	A	A	A	A	A	A	A	A	A	A	A	A	A	A	A	A	A	A	A	A	A	A	A	A	A	A	A	A	A	A	A	A	A	A	A	A	A	A	A
K102	A	B	B	B	B	B	A	A	A	A	A	A	A	B	B	B	A	B	B	B	B	B	B	B	B	B	B	B	B	B	A	A	A	B	B	B	A	A	A	A	A	A	B	B	B	A	A	A	A
K103	B	B	B	B	B	B	A	B	B	B	B	B	B	B	B	B	B	A	A	A	A	A	B	B	A	A	A	B	B	B	B	B	B	A	A	B	B	B	B	B	B	B	B	B	-	A	A	B	B
K104	A	A	A	A	A	A	A	A	A	B	B	B	B	B	B	B	B	B	B	B	B	B	B	A	A	A	A	A	A	A	A	A	A	A	A	A	A	A	A	A	A	A	A	A	A	A	A	A	A
K105	A	A	B	B	B	B	A	A	A	A	A	A	B	B	B	B	B	B	B	B	B	B	B	B	B	A	A	A	A	A	A	A	A	A	A	A	A	A	A	B	B	A	A	A	A	A	A	A	A
K106	B	B	B	B	B	B	B	A	A	A	A	B	B	B	B	B	-	-	-	-	-	-	B	B	B	B	B	A	A	A	A	B	B	B	B	B	B	B	B	A	A	A	A	A	A	A	A	A	A
K107	A	B	B	B	B	A	A	A	A	B	B	B	B	A	A	A	A	B	B	B	B	B	A	B	-	A	A	A	A	A	A	A	A	A	A	B	A	A	A	B	B	B	A	A	B	A	A	A	A
K108	B	-	-	B	B	B	B	-	A	A	A	A	A	A	A	A	A	A	A	A	A	A	B	A	A	A	A	A	A	A	A	A	A	A	B	-	B	A	A	B	B	B	B	B	A	A	A	A	A
K109	B	B	B	B	B	B	A	B	B	B	A	A	A	A	A	A	A	A	A	A	B	B	A	B	B	B	B	A	A	A	A	A	A	B	A	A	A	A	A	A	A	A	A	A	A	A	A	A	A
K110	-	-	A	A	A	A	A	A	A	A	A	A	A	A	A	A	A	A	A	A	A	A	B	B	A	A	A	A	A	A	A	A	A	A	A	B	B	B	B	A	A	A	A	A	A	A	A	A	A
K111	A	A	A	A	A	A	A	A	A	A	A	A	A	A	-	B	B	B	B	B	A	A	B	B	A	A	A	A	A	A	A	A	A	A	A	A	A	A	A	B	B	B	B	B	B	A	A	A	A
K112	B	A	A	A	A	A	A	B	A	A	A	A	A	A	A	A	A	B	B	B	B	B	B	B	B	B	B	B	B	B	B	B	B	B	B	B	B	B	B	A	A	A	A	-	A	A	A	A	A
K113	B	B	A	A	A	A	B	B	B	B	B	A	A	A	A	A	A	B	B	B	B	B	-	A	A	A	A	A	A	A	A	A	A	A	A	A	A	B	-	B	B	B	B	B	B	B	B	A	A
K114	A	A	A	A	A	A	A	A	A	A	B	B	A	A	A	A	B	B	B	B	B	B	A	A	A	A	A	A	A	A	A	A	A	A	A	A	A	A	A	A	A	A	A	A	A	A	A	A	A
K115	A	A	A	A	A	A	A	B	B	B	B	A	A	A	A	A	A	A	A	A	A	B	B	A	B	B	B	B	A	B	B	B	B	B	B	B	B	B	B	A	A	A	A	B	B	B	B	A	A
K116	B	B	B	B	B	A	A	A	A	A	A	A	B	A	A	A	B	A	A	A	A	A	B	B	B	B	B	B	A	B	B	B	B	A	B	A	A	A	A	A	A	A	A	A	A	A	A	A	A
K117	B	A	A	A	A	A	A	A	A	A	A	A	B	B	B	A	A	A	A	A	B	B	B	B	B	B	B	B	B	-	B	B	B	B	B	B	B	B	B	B	B	A	A	A	A	A	A	A	A
K118	B	A	A	A	A	A	A	A	A	B	B	B	A	A	A	A	A	A	B	B	B	B	A	B	B	B	B	B	A	A	B	B	B	B	B	A	B	B	B	A	B	B	B	B	B	A	A	A	A
K119	A	A	A	A	A	A	A	A	A	A	A	A	A	A	A	A	A	A	A	A	B	B	A	A	A	A	A	A	B	B	A	A	A	A	A	A	A	A	A	B	B	B	B	B	B	A	A	A	A
K120	B	B	B	B	B	A	A	A	A	A	A	A	A	A	A	A	A	A	A	A	B	B	A	A	A	B	B	A	-	-	-	-	A	A	B	B	B	B	B	A	A	A	A	A	A	A	A	A	B
K121	B	B	B	A	A	A	A	A	A	A	A	A	A	A	A	A	A	A	A	A	A	A	B	B	B	B	B	B	B	B	B	B	B	B	B	B	B	B	B	A	A	A	A	A	A	A	A	A	A
K122	B	B	B	B	B	A	A	A	A	A	A	A	A	A	A	B	B	B	B	B	B	B	B	A	A	A	A	A	A	A	A	A	A	B	A	A	A	-	A	A	A	A	A	A	A	A	A	A	A
K123	B	B	B	B	B	B	B	B	B	B	B	B	A	B	B	B	B	A	A	A	A	A	B	B	B	B	B	B	B	B	B	B	B	B	B	B	B	B	-	A	A	A	A	A	A	A	A	A	A
K124	A	A	A	A	A	A	A	A	A	A	A	A	B	B	B	B	B	B	A	A	B	B	B	B	B	A	A	A	A	A	A	A	A	A	B	B	B	B	A	A	A	A	A	A	A	A	B	A	B
K125	A	B	B	B	B	B	B	B	B	B	-	B	B	B	B	B	B	B	B	B	B	B	-	A	B	B	B	B	B	B	B	B	B	A	B	B	B	B	A	A	A	A	A	A	A	A	A	A	B
K126	B	-	A	A	A	A	A	B	B	B	B	B	A	B	B	B	B	B	B	A	A	A	A	A	B	B	A	B	B	B	B	B	B	A	B	B	B	B	B	A	A	A	A	A	A	A	A	A	A
K127	B	B	B	B	B	B	B	B	B	B	B	B	A	B	B	B	B	B	B	B	B	A	B	B	B	B	B	B	B	B	B	A	A	A	A	A	B	B	B	B	B	B	B	B	A	A	A	A	B
K128	A	A	B	B	B	A	A	A	A	A	A	A	A	A	A	A	A	A	A	A	B	B	A	A	A	A	A	B	B	B	B	B	B	B	B	A	A	B	B	A	A	A	A	A	A	A	A	A	A
K129	A	A	A	A	A	A	A	A	A	A	A	A	B	B	B	B	B	B	B	B	B	A	B	B	B	B	B	B	B	B	B	B	B	B	B	B	B	A	A	A	A	A	A	A	A	A	A	A	A
K130	A	A	A	A	A	A	A	-	B	B	B	A	A	A	A	A	A	A	A	A	A	A	B	B	B	A	B	A	A	A	A	A	A	A	A	A	A	B	B	B	B	B	B	B	A	A	B	A	A
K131	A	A	A	A	A	A	A	A	A	A	B	B	B	B	B	B	B	B	B	B	A	A	A	B	B	B	B	A	A	A	A	A	B	B	B	B	B	B	B	B	B	B	B	B	A	A	B	A	A
K132	B	B	A	A	A	A	A	A	A	A	A	A	A	A	A	-	-	-	-	B	A	-	B	B	B	A	A	A	A	A	B	B	A	A	A	A	A	A	A	B	B	B	B	B	B	B	B	B	B
K133	A	A	A	A	A	A	A	B	B	B	B	B	B	B	B	B	B	B	B	B	-	-	A	A	A	A	A	A	A	A	A	B	B	B	B	B	B	B	B	B	B	B	B	B	B	B	B	A	-
K134	B	B	B	B	B	A	B	B	B	A	A	A	B	B	B	B	B	B	B	B	B	A	A	B	B	B	B	A	A	A	A	A	B	B	A	A	A	A	A	A	A	A	A	A	A	A	A	A	A
K135	B	B	B	B	B	B	B	B	B	B	B	B	A	A	A	A	A	A	A	A	A	A	B	A	A	A	A	A	A	A	A	A	A	A	B	B	B	B	B	A	A	B	B	B	B	B	B	B	B
K136	A	A	A	A	A	A	A	A	A	A	A	A	A	A	A	A	A	B	B	B	B	B	B	B	B	B	B	B	A	A	A	A	A	B	B	B	B	B	B	A	A	A	A	A	A	A	A	B	B
K137	A	A	A	A	A	A	A	A	A	A	A	A	A	A	A	A	A	A	A	A	B	B	A	A	A	A	A	A	B	B	A	A	A	A	A	A	A	A	A	B	B	B	B	B	B	A	A	A	A
K138	A	A	A	A	A	A	A	B	B	B	B	A	B	B	B	B	B	B	B	B	A	A	B	B	B	B	B	B	B	B	B	B	B	B	A	A	A	A	A	B	B	B	B	B	B	B	A	B	A
K139	A	A	B	B	B	A	A	A	A	A	A	A	A	A	A	A	A	A	A	A	-	-	A	A	A	A	A	B	B	B	B	B	B	B	B	-	A	B	B	A	A	A	A	A	A	A	A	A	A
K140	B	B	A	B	B	B	B	B	B	B	B	B	B	A	A	A	B	B	B	B	A	A	B	B	B	A	A	A	A	A	A	A	A	A	A	A	A	A	A	B	B	B	B	B	B	B	A	A	B
K141	A	A	A	A	A	A	A	-	A	A	A	A	B	A	A	A	A	B	B	B	B	B	B	B	B	B	B	A	A	A	A	A	A	B	B	B	B	A	A	A	A	A	A	B	A	A	A	A	A
K142	A	A	A	A	A	A	A	A	A	A	A	A	A	A	A	A	A	B	B	B	B	B	B	A	A	A	A	A	A	A	A	A	A	B	B	B	B	B	B	A	A	A	A	B	A	A	A	B	B
K143	-	-	A	-	A	A	A	-	-	-	A	B	-	B	B	B	B	B	B	-	-	-	A	A	-	B	B	B	B	B	-	-	B	A	A	-	B	-	-	A	A	A	B	A	A	A	A	A	A
K144	B	B	B	B	B	B	B	B	B	B	B	B	B	B	B	B	B	B	B	B	B	B	B	B	B	A	A	A	B	A	A	A	A	A	A	A	A	A	A	B	B	B	B	B	B	A	A	A	A
K145	A	A	A	A	A	A	A	A	A	A	A	A	B	B	B	B	B	B	B	B	B	B	A	A	B	B	B	B	B	B	B	B	A	B	A	A	B	B	B	A	A	A	A	B	B	A	A	A	A
K146	B	B	B	B	B	A	A	A	A	A	A	A	A	A	A	A	A	B	B	B	B	A	B	B	-	-	-	B	B	A	A	A	A	A	B	B	A	A	A	A	A	A	A	A	A	A	A	B	A
K147	B	B	B	B	B	B	A	A	A	A	A	-	A	A	A	B	B	B	B	B	A	B	A	B	-	-	A	A	A	A	A	A	A	B	B	B	B	B	B	A	A	A	A	A	A	A	B	A	A
K148	B	B	B	B	B	B	A	A	A	A	A	A	A	A	A	A	A	A	A	A	A	B	B	B	B	B	B	B	B	B	B	B	B	B	B	B	B	B	A	B	B	B	B	B	A	A	A	A	-
K149	B	B	A	A	A	A	A	A	A	A	-	B	B	B	B	B	B	B	B	B	A	A	B	B	B	B	B	B	B	B	B	B	A	A	B	A	-	-	B	-	B	B	B	B	A	A	A	A	A
K150	A	A	B	B	B	A	A	B	B	B	B	A	B	B	B	B	B	B	B	B	B	B	B	B	B	B	B	B	B	B	B	B	B	B	B	B	B	B	B	A	A	A	A	A	B	A	A	A	A
K151	A	A	A	A	A	B	B	B	B	B	B	B	B	B	B	A	A	-	A	A	A	A	B	B	B	B	B	A	A	-	A	A	A	A	A	A	A	A	A	A	A	B	B	B	A	A	A	A	A
K152	A	A	B	B	B	B	A	A	A	A	A	A	A	A	A	A	A	A	A	A	B	B	B	B	B	A	A	A	A	A	A	A	A	B	A	A	A	A	A	A	A	A	A	A	A	A	A	A	B
K153	A	A	A	A	A	A	A	B	B	A	A	B	B	B	B	A	A	A	B	B	B	B	B	B	B	B	B	B	B	B	B	B	B	B	B	B	B	B	B	B	B	B	B	A	A	A	A	A	A
K154	A	A	A	A	A	A	A	A	B	B	B	A	A	A	A	A	A	A	A	A	A	B	B	A	A	A	A	B	B	B	B	A	A	A	A	A	A	A	A	B	B	B	B	B	B	B	A	A	A
K155	A	B	B	B	B	B	B	B	B	B	B	B	B	B	B	A	A	A	A	A	A	A	B	A	A	A	A	A	A	A	A	A	A	A	A	A	A	A	A	B	B	B	B	B	B	B	B	B	A
K156	B	A	A	A	A	B	B	A	A	A	A	B	B	B	B	A	A	A	A	A	A	A	A	A	A	A	A	B	A	B	B	B	B	B	A	A	-	B	B	A	B	B	B	B	B	A	A	A	B
K157	A	A	-	A	-	A	A	A	A	B	B	A	B	B	B	B	B	B	B	B	B	B	A	A	A	A	A	A	-	A	A	B	B	A	A	B	B	B	B	A	A	A	A	A	A	A	A	A	A
K158	A	A	B	B	B	B	B	A	A	A	A	A	A	A	A	A	A	A	A	A	B	B	B	A	B	B	B	B	-	B	B	A	A	A	A	A	A	A	A	A	A	A	A	A	A	A	A	A	B
K159	B	B	B	B	B	B	B	A	A	A	A	A	B	B	B	B	B	B	B	B	B	B	A	B	B	B	B	B	-	B	B	B	B	B	B	B	B	B	A	A	A	A	A	A	A	A	A	A	B
K160	A	A	A	A	A	A	A	A	B	B	B	A	A	A	A	A	A	B	A	A	A	A	A	A	A	A	A	A	B	A	A	A	A	B	B	B	B	B	B	B	B	B	B	B	A	A	A	A	A
K161	B	B	B	B	B	A	A	-	B	A	A	A	A	B	B	B	B	B	B	B	A	A	A	A	A	A	A	B	B	B	B	B	B	B	B	A	A	B	B	A	A	A	A	A	A	A	B	B	B
K162	A	A	A	A	A	A	A	A	-	-	-	A	B	B	A	A	B	B	B	B	B	A	B	B	B	B	B	B	B	B	B	B	B	A	-	-	-	B	B	B	B	B	B	B	A	A	A	-	-
K163	A	A	A	A	A	A	A	A	A	A	A	A	A	A	A	A	A	A	A	A	B	A	B	A	A	A	A	A	A	A	A	A	-	-	B	B	-	A	B	A	A	A	A	A	A	A	A	A	A
K164	B	B	B	B	B	A	A	B	B	B	B	B	B	B	B	B	B	B	B	B	B	B	B	A	A	A	A	B	B	B	B	B	B	A	A	A	B	A	A	A	A	A	A	A	A	A	A	A	B
K165	B	B	B	B	B	A	A	A	A	A	A	A	A	A	A	B	B	-	-	B	B	B	A	A	A	A	A	B	B	B	B	B	B	B	B	B	B	B	B	A	A	A	A	A	A	A	A	A	A
K166	A	A	A	A	A	A	A	-	B	B	-	B	B	B	B	B	B	A	A	A	A	A	A	B	B	A	-	A	B	B	B	B	B	B	A	A	A	A	A	A	A	A	A	A	A	A	A	A	B
K167	B	A	B	B	B	A	A	A	A	A	A	A	A	A	A	A	A	A	A	A	A	A	B	A	B	B	B	B	B	B	B	A	A	B	B	A	A	A	B	B	B	B	B	B	-	A	A	A	A
K168	B	B	A	A	A	A	A	A	A	A	A	A	A	B	B	B	-	B	B	B	A	B	B	B	B	B	B	B	B	B	B	B	B	A	A	A	A	A	A	B	B	B	B	B	B	A	A	A	A
K169	A	A	A	A	A	A	B	A	A	A	A	A	A	A	A	A	A	B	A	A	A	A	B	A	A	A	B	B	B	B	B	B	B	B	B	A	A	A	A	A	A	A	A	A	A	A	A	A	A
K170	B	B	A	A	A	A	A	-	B	-	A	A	B	A	A	A	A	A	A	B	B	B	-	A	B	B	B	B	B	B	B	B	B	B	A	A	A	B	B	A	A	A	A	A	A	A	A	A	A
K171	B	B	B	B	B	B	A	A	A	A	A	B	B	B	B	B	B	A	A	A	A	B	A	A	-	-	-	B	B	B	B	B	B	-	A	A	A	A	A	A	A	A	A	A	A	B	B	B	B
K172	A	B	B	B	B	B	B	B	B	B	B	B	B	B	B	B	B	B	B	B	B	-	B	B	B	A	A	A	A	A	A	A	B	B	B	B	B	B	B	B	B	B	B	B	A	A	A	A	B
K173	A	A	A	A	A	A	A	A	A	A	A	A	A	A	A	B	B	B	B	B	A	A	B	B	B	B	B	B	B	B	B	B	B	B	B	B	B	B	B	B	B	B	B	B	B	A	A	A	A
K174	A	A	A	A	B	B	-	B	B	B	B	B	B	B	B	B	B	B	B	B	-	-	A	A	A	A	A	A	A	B	A	-	-	B	B	B	B	B	B	B	B	-	B	-	B	B	B	-	B
K175	B	A	B	B	B	A	A	A	B	B	B	B	B	B	B	A	B	B	B	B	B	B	A	A	B	B	B	B	A	B	B	A	B	B	A	A	A	A	A	B	B	B	B	B	A	A	A	A	A
K176	A	A	A	A	B	B	B	B	B	B	B	B	B	B	B	B	B	B	B	B	A	A	A	A	A	A	A	-	A	-	A	-	B	B	B	B	B	B	B	B	B	B	B	B	B	B	B	A	B
K177	B	B	B	B	B	B	A	B	B	B	B	A	A	A	A	A	A	B	B	B	B	B	A	A	B	B	B	B	B	B	B	A	A	A	A	A	A	A	A	B	B	B	B	B	B	B	B	B	A
K178	A	A	A	A	A	A	A	A	A	B	B	B	B	A	A	A	B	B	B	B	B	B	A	A	A	A	A	A	A	A	A	A	A	A	A	A	A	A	A	B	B	-	B	-	-	-	B	B	B
K179	B	B	B	B	B	B	A	A	A	A	A	B	B	B	B	A	A	B	B	B	B	B	B	B	B	B	B	-	A	A	A	B	B	A	A	B	B	B	B	B	B	B	B	B	A	A	A	A	A
K180	A	A	A	A	A	B	B	B	B	B	B	B	B	B	B	B	B	B	B	B	B	B	A	A	A	B	B	B	B	B	B	B	B	B	B	B	B	B	B	A	A	A	A	A	A	A	A	A	A
K181	B	B	B	B	B	B	A	A	A	A	B	B	B	B	B	B	B	A	A	A	A	A	B	B	B	A	A	A	A	A	A	A	A	A	A	A	A	A	A	B	B	B	B	A	A	A	A	B	B
K182	A	A	A	A	A	A	A	B	B	B	B	A	A	A	A	A	A	B	B	B	B	B	B	A	A	A	A	B	B	B	B	B	B	B	B	B	A	A	A	B	A	A	A	A	A	A	A	A	A
K183	A	A	A	A	A	A	A	A	A	A	A	A	A	A	A	A	A	A	A	A	B	B	A	A	A	A	A	B	B	B	B	B	B	B	B	-	A	B	B	A	A	A	A	A	A	A	A	A	A
K184	B	B	B	B	B	B	B	A	A	A	A	A	B	B	B	B	B	B	B	B	A	A	B	A	A	A	A	A	A	A	A	A	A	A	A	A	A	A	A	B	B	B	B	B	A	A	A	A	A
K185	B	B	B	B	B	A	A	A	A	A	A	A	B	B	B	A	A	-	-	B	A	B	A	A	A	B	B	B	B	B	B	B	B	B	B	B	B	B	A	A	A	A	A	A	A	A	A	B	B
K186	A	A	A	A	A	A	A	A	B	B	B	B	-	-	-	A	A	A	A	A	B	B	B	B	B	B	B	B	B	B	B	B	B	B	B	B	B	B	B	B	B	A	A	A	A	A	A	A	A
K187	B	A	A	B	B	B	B	B	B	B	B	B	B	B	B	B	B	B	A	A	A	A	A	B	A	B	-	-	-	-	-	B	B	A	A	A	A	A	B	A	A	A	A	A	A	A	A	A	A
K188	B	B	A	-	A	A	A	A	A	A	A	B	B	B	B	B	B	B	B	B	A	A	B	B	A	A	A	A	B	B	B	B	A	A	A	B	B	A	A	B	B	B	B	B	A	A	A	A	A
K189	A	B	A	B	A	B	B	B	A	A	A	B	B	B	B	B	A	B	B	B	A	A	B	B	B	B	B	A	A	A	A	A	A	A	A	-	B	B	B	A	A	A	A	A	A	A	A	A	A
K190	A	A	A	A	A	A	A	B	B	B	B	B	B	B	B	B	B	B	B	B	B	B	B	B	B	B	B	B	A	-	B	B	B	A	A	A	A	A	A	B	B	A	B	A	A	A	A	A	B
K191	B	A	A	A	A	A	A	A	B	B	B	-	B	B	B	A	A	A	A	A	B	B	B	B	B	B	B	B	A	B	B	B	B	B	B	B	B	B	B	B	B	A	A	A	A	A	A	A	A
K192	-	-	A	A	A	A	A	B	B	B	B	-	A	A	A	A	-	-	-	-	-	-	-	A	-	A	-	B	B	A	-	-	-	-	-	B	B	B	A	-	A	A	A	A	-	A	A	A	-
K193	A	A	-	-	-	A	A	A	A	A	A	A	B	B	B	B	B	B	B	B	A	A	A	B	A	A	A	A	B	A	A	B	B	B	B	B	B	B	B	A	A	A	A	A	A	A	A	A	A
K194	A	A	A	A	A	A	A	A	A	A	A	A	B	A	A	B	B	B	B	B	B	A	B	A	A	A	A	A	B	A	A	A	A	A	A	A	A	A	A	A	A	A	A	A	A	A	A	A	B
K195	A	A	A	A	A	B	B	B	B	A	A	A	A	A	A	B	B	B	B	B	B	B	B	A	A	A	A	A	B	A	A	A	A	B	B	B	B	B	B	B	A	A	A	A	A	A	A	B	B
K196	A	A	B	A	A	A	A	A	A	A	A	A	B	B	B	B	B	B	B	B	B	B	A	A	A	A	A	A	B	A	A	A	A	A	B	B	B	B	B	B	B	B	B	B	B	A	A	A	A
K197	A	A	A	A	A	A	A	A	A	A	A	-	A	A	A	A	A	A	A	A	A	A	B	B	A	A	-	B	A	B	B	B	B	A	B	B	B	A	A	A	A	A	A	A	A	A	A	A	A
K198	B	B	B	B	B	A	A	B	B	B	B	A	B	B	B	B	B	B	B	B	B	B	A	A	B	B	B	B	A	B	B	B	B	B	B	B	B	B	B	B	B	B	B	B	B	A	B	A	B
K199	B	B	B	B	B	B	B	B	B	B	B	A	B	B	B	B	B	B	B	B	B	B	A	A	A	A	B	B	A	B	A	A	A	A	A	A	A	A	A	A	A	A	B	B	A	A	A	B	B
K200	B	B	B	B	B	B	A	A	A	A	A	A	A	B	B	B	B	B	B	B	B	B	A	A	A	A	A	A	B	A	A	A	A	A	A	A	A	A	A	B	B	B	B	B	A	A	A	A	A
K201	B	B	B	B	B	B	B	B	B	B	B	B	B	B	B	B	B	B	B	B	B	B	B	B	B	B	B	B	B	B	B	B	B	B	B	B	B	B	B	B	B	B	B	B	B	B	B	B	B
K202	A	A	A	A	A	A	B	B	B	B	B	B	B	B	B	B	B	B	B	B	B	B	A	A	A	A	A	A	B	A	A	B	B	B	B	B	B	B	B	B	B	B	B	B	B	B	B	A	A
K203	B	B	B	B	B	B	B	A	A	A	A	A	B	B	B	B	B	B	B	B	B	B	A	A	B	A	A	A	B	A	A	A	A	B	B	B	A	A	A	B	B	B	B	B	A	A	A	B	-
K204	A	B	B	B	B	A	A	B	A	A	A	B	B	B	B	B	B	B	B	B	B	B	B	B	A	A	A	-	B	A	A	A	A	A	B	A	A	A	A	B	B	B	B	B	B	A	A	A	B
K205	B	B	B	B	B	-	-	B	B	B	B	B	B	B	B	B	B	B	B	B	B	B	B	A	B	B	B	-	-	-	-	-	-	B	B	B	B	B	B	A	A	A	A	A	A	A	-	A	B
K206	A	A	A	A	A	A	A	B	B	B	B	B	B	A	A	A	A	B	B	B	B	B	B	A	A	A	A	A	A	A	A	A	B	B	A	A	A	A	A	A	A	A	A	A	A	A	A	A	A
K207	A	A	A	B	B	B	A	A	A	A	A	A	A	A	A	A	A	A	A	A	A	A	B	B	B	A	A	A	A	A	A	A	A	A	A	A	B	B	B	A	A	A	B	B	A	A	A	A	A
K208	B	B	B	B	B	A	A	A	A	A	A	A	A	A	A	A	A	A	A	A	A	A	B	A	A	A	A	A	A	A	A	A	A	A	A	A	A	A	A	A	A	A	A	A	A	A	A	A	A
K209	B	B	B	B	B	B	B	B	B	A	A	A	B	B	B	B	B	B	B	B	B	A	B	B	B	B	B	B	B	B	B	B	B	B	B	B	B	B	B	A	A	A	A	A	A	A	A	A	A
K210	B	-	-	-	-	-	A	-	-	-	-	-	B	A	A	A	A	A	B	B	A	A	B	B	B	B	B	A	A	A	A	A	A	A	A	A	A	A	A	A	A	A	A	A	A	A	A	A	A
K211	A	A	A	A	A	A	A	A	A	A	-	-	B	B	-	-	-	-	-	A	A	A	B	B	A	A	A	A	A	A	A	-	-	B	B	B	B	B	B	A	A	A	A	B	-	A	-	-	-
K212	A	A	A	A	A	A	A	A	A	B	B	B	B	B	B	B	B	B	B	B	B	B	B	A	A	A	A	B	B	B	B	A	A	A	A	A	A	A	A	B	B	B	B	B	B	A	A	B	B
K213	A	A	A	A	A	A	A	A	A	A	A	B	B	B	A	A	A	A	A	A	A	A	A	B	B	B	B	B	B	B	B	B	B	A	A	A	A	-	A	B	B	B	B	B	B	B	A	A	A
K214	A	A	A	A	A	A	A	A	A	B	B	B	B	B	B	A	A	A	A	A	B	B	A	A	A	A	A	A	B	B	B	-	-	B	B	A	A	B	B	A	A	A	A	A	A	A	A	A	A
K215	B	B	-	-	-	A	A	B	B	B	B	B	B	B	B	B	B	A	A	A	A	A	A	A	A	A	A	A	A	A	A	A	B	B	B	B	B	B	A	A	A	A	A	B	A	A	A	A	A
K216	A	A	A	A	A	A	A	A	A	A	A	A	A	A	A	A	A	A	A	A	A	A	A	A	A	A	A	A	A	A	A	A	A	A	A	A	A	A	B	B	B	A	A	A	A	A	A	A	B
K217	-	-	-	-	-	A	A	A	A	A	A	B	A	A	A	A	A	A	A	A	A	A	B	B	A	A	A	A	A	A	A	A	B	B	B	B	B	B	B	A	A	A	A	B	B	A	A	B	B
K218	A	A	A	A	A	A	A	B	B	B	B	B	B	A	A	A	B	B	B	B	B	B	A	A	B	B	B	B	B	B	B	B	B	B	B	B	B	A	A	B	A	A	A	A	A	A	B	A	A
K219	B	B	B	B	B	B	B	B	B	B	B	A	A	A	A	B	B	B	B	B	B	B	B	-	B	B	B	B	B	B	B	B	B	A	A	B	B	B	B	B	B	B	B	B	B	A	A	A	B
K220	B	B	B	B	B	A	A	A	A	A	A	A	B	B	B	A	A	A	A	A	A	A	B	B	B	B	B	B	B	B	B	B	B	B	B	B	B	B	A	B	B	B	B	B	A	A	A	A	A
K221	A	A	A	A	A	B	B	B	B	B	B	B	B	B	B	B	B	B	B	B	B	B	B	B	B	B	B	B	B	B	B	B	B	B	B	A	B	B	B	A	A	A	A	A	A	A	A	A	B
K222	B	B	B	B	B	A	A	A	A	A	A	A	-	B	B	A	A	B	B	B	A	B	A	A	A	B	B	B	B	B	B	B	B	B	B	B	B	-	A	A	A	A	A	A	A	A	A	B	B
K223	-	-	A	A	A	A	B	B	-	-	-	-	-	A	A	-	-	-	B	B	B	-	-	-	-	-	-	-	-	-	B	B	B	-	-	-	-	-	-	B	B	B	B	B	B	B	B	-	-
K224	B	B	B	B	B	B	-	A	A	A	A	A	A	B	B	B	B	B	B	B	B	B	A	A	A	A	A	A	B	A	A	B	B	B	B	B	B	B	B	B	B	A	A	A	A	A	A	A	A
K225	A	A	A	A	A	A	A	A	A	A	A	A	A	A	A	A	A	A	A	A	A	A	A	A	B	B	B	B	B	B	B	B	B	B	B	A	A	A	A	A	A	A	A	A	A	A	A	A	B
K226	B	B	B	B	B	B	B	A	A	A	A	A	B	B	A	B	B	-	A	A	B	B	A	A	A	A	A	A	A	A	A	B	B	B	B	B	B	B	B	A	A	A	B	B	B	B	A	A	A
K227	B	B	A	A	A	A	A	A	A	A	A	A	B	B	B	B	B	A	A	A	A	A	A	A	A	A	A	A	A	A	A	B	B	A	A	A	A	A	A	B	B	B	B	A	A	A	A	A	A
K228	B	A	A	A	A	A	A	A	A	A	A	B	B	A	A	A	A	A	A	A	A	B	B	B	B	B	B	B	B	B	B	B	B	B	B	A	A	B	B	B	B	B	B	A	B	-	-	B	B
K229	B	A	A	A	A	A	A	A	B	B	B	B	B	A	A	A	A	A	A	A	A	B	B	A	A	A	A	A	A	A	A	A	A	A	A	A	B	B	B	B	B	B	B	B	B	B	B	A	A
K230	B	B	B	B	B	B	B	B	B	B	B	B	-	B	B	B	B	B	B	B	B	B	A	B	B	B	B	B	B	B	B	B	B	B	B	A	A	A	A	A	A	A	A	A	A	A	A	A	A
K231	A	A	A	A	A	B	B	B	B	B	B	A	A	A	A	B	B	A	A	A	B	B	A	B	B	A	A	A	B	B	B	B	B	B	B	B	B	B	B	A	A	A	A	A	A	A	A	A	A
K232	B	B	B	B	B	B	B	B	B	B	B	B	B	A	A	B	B	B	B	B	B	B	B	A	B	A	A	A	A	A	A	A	A	A	B	B	B	B	B	A	A	A	A	A	A	A	A	A	A
K233	A	B	B	B	B	B	B	B	B	B	B	A	A	A	B	B	B	B	B	A	A	A	A	A	A	A	A	B	B	B	B	B	B	A	A	A	A	A	A	A	A	A	A	A	A	A	A	A	B
K234	B	B	B	B	B	B	B	B	B	B	B	B	A	B	B	B	B	B	B	B	B	B	B	B	B	B	B	B	B	B	B	B	B	B	B	B	B	A	A	A	A	A	A	A	A	A	B	B	B
K235	A	A	B	B	B	-	B	B	B	B	B	B	B	B	B	B	B	A	A	A	-	-	A	B	B	B	B	B	B	B	B	B	B	B	B	B	B	B	B	A	A	B	B	B	B	B	B	A	A
K236	A	A	-	-	A	B	B	B	B	B	B	B	B	A	A	A	A	B	B	B	A	B	B	A	B	B	B	-	B	B	B	B	B	B	B	B	A	B	B	B	B	B	B	B	B	A	A	A	A
K237	B	B	B	B	B	A	A	A	A	B	A	A	A	A	B	B	-	-	-	A	B	B	B	B	B	B	B	B	B	B	B	B	B	B	B	B	B	A	A	A	A	A	A	A	B	A	B	B	B
K238	A	A	A	A	A	A	B	A	B	B	B	A	A	A	A	A	-	-	B	B	B	B	B	A	A	A	A	A	A	A	A	A	A	B	A	A	A	A	A	B	B	A	A	A	A	A	A	A	A
K239	A	A	A	A	A	A	A	A	A	A	A	A	B	B	B	B	B	B	B	B	B	B	B	B	-	A	A	A	A	A	A	A	A	A	A	A	A	B	B	A	A	A	A	A	A	A	A	A	A
K240	B	B	A	B	B	B	B	B	B	B	B	B	B	A	A	A	B	B	B	B	A	A	-	B	B	A	A	A	A	A	A	A	A	B	A	A	A	A	A	B	B	B	B	B	B	B	A	A	B
K241	B	B	B	B	B	B	A	A	A	A	A	B	A	A	B	B	B	B	B	B	B	B	A	B	B	B	B	B	B	B	B	A	A	A	A	A	A	A	A	A	A	A	B	B	B	B	B	B	B
K242	A	A	A	A	A	A	A	A	A	A	A	A	A	A	A	B	B	B	B	B	B	B	A	B	B	B	B	B	B	A	B	B	B	A	A	A	A	A	A	B	A	A	A	A	A	A	A	A	A
K243	A	A	A	A	A	A	A	A	A	A	A	A	A	A	A	A	A	A	A	A	A	A	B	A	A	B	B	B	B	B	B	B	B	B	B	B	B	B	B	A	A	A	A	A	B	A	B	B	B
K244	B	A	A	A	A	B	B	B	B	B	B	A	A	A	A	A	A	A	A	A	A	A	A	A	A	A	A	-	-	A	A	B	A	A	A	A	A	A	A	A	A	A	B	B	A	A	A	B	B
K245	B	B	B	B	B	B	A	-	-	B	B	B	A	A	A	A	A	B	B	B	B	B	A	A	A	A	A	A	A	A	A	A	A	A	A	A	A	A	A	B	B	B	B	B	B	B	B	A	A
K246	B	B	B	B	B	B	A	A	A	A	A	A	A	A	A	B	B	B	B	B	B	B	A	A	A	B	B	B	B	B	B	B	B	B	B	B	B	B	B	B	A	A	A	A	A	A	A	A	A
K247	A	A	A	A	A	A	A	A	A	A	A	B	A	A	A	A	A	B	B	B	B	B	A	A	A	A	A	B	B	B	B	B	B	B	A	A	A	A	A	A	A	B	B	B	A	A	A	A	A
K248	B	B	A	A	A	A	A	A	A	A	A	A	A	A	A	A	A	A	A	A	A	A	B	A	A	A	A	A	A	B	B	B	B	B	B	B	B	B	B	A	A	A	A	A	A	A	A	B	B
K249	B	B	B	B	B	A	B	B	B	B	B	A	A	A	A	A	A	-	B	B	A	B	B	A	A	A	A	A	A	A	A	A	A	B	B	B	B	B	B	B	B	B	B	A	A	A	A	A	B
K250	A	A	A	A	A	A	A	A	A	A	A	A	-	B	A	B	B	B	B	A	A	A	A	A	A	A	A	A	A	A	A	A	A	A	A	A	A	A	A	A	A	A	A	A	A	A	A	A	B
K251	B	B	B	B	B	B	A	A	B	A	A	B	A	B	B	B	B	B	B	B	B	B	A	A	A	A	A	A	A	B	B	B	B	B	B	-	B	A	A	B	B	B	B	B	A	A	A	A	B
K252	B	B	B	B	B	B	B	B	B	B	B	B	B	B	B	A	A	B	B	B	A	A	B	A	A	A	A	A	-	-	-	B	A	A	B	B	B	B	A	A	A	A	A	A	A	A	A	A	A
K253	B	A	A	A	A	A	A	A	A	A	A	A	A	A	A	B	B	B	B	B	B	B	B	B	B	A	A	B	B	B	B	B	A	A	B	B	B	B	B	A	A	A	A	A	A	A	A	A	B
K254	B	B	B	B	B	B	B	B	B	B	B	B	A	A	A	A	A	A	A	A	A	-	A	A	A	A	A	A	A	A	A	A	-	B	B	B	B	B	A	A	A	A	A	A	A	A	A	A	B
K255	B	B	B	B	B	A	A	A	B	B	B	A	B	B	B	B	B	B	B	B	A	A	B	A	A	A	A	A	A	A	A	A	A	B	B	B	A	A	A	B	B	B	B	B	B	A	A	A	B
K256	A	A	A	A	A	A	A	B	B	B	B	A	A	A	A	A	A	A	A	A	A	A	B	A	A	A	A	A	A	A	A	A	A	A	A	A	B	B	B	A	A	A	A	A	A	A	A	A	B
K257	B	B	B	B	B	A	A	A	A	A	A	A	B	B	B	B	B	A	A	A	A	A	A	A	A	A	A	A	A	A	A	B	B	B	B	B	B	B	B	B	B	B	B	B	A	A	A	A	B
K258	A	A	A	A	A	A	A	B	B	B	B	B	B	A	A	A	A	A	A	A	A	A	A	A	A	A	A	B	B	B	B	B	B	B	B	B	B	A	A	B	B	B	B	B	B	A	B	A	B
K259	A	A	A	A	A	A	A	A	B	A	A	A	A	A	A	B	B	B	B	B	B	B	A	A	A	A	A	B	B	B	B	B	B	A	A	A	B	B	B	A	A	A	A	A	A	A	A	A	A
K260	B	B	B	B	B	A	A	B	B	B	B	A	A	A	A	A	A	A	A	A	A	A	A	B	B	B	B	B	B	B	B	B	B	A	B	A	A	A	B	B	B	B	A	A	A	A	A	A	B
K261	B	B	B	B	B	B	B	B	B	B	B	B	B	B	B	B	B	B	B	B	A	A	B	B	A	A	A	A	A	A	A	A	A	A	A	A	A	A	A	B	B	B	B	A	A	A	A	A	B
K262	A	A	A	A	A	A	A	A	A	A	A	A	A	A	A	B	B	B	B	B	B	B	B	B	B	B	B	B	B	B	B	B	A	A	A	A	A	A	A	A	A	A	A	A	A	A	A	A	B
K263	A	A	A	A	A	-	-	B	A	B	B	B	B	B	B	B	A	A	A	A	B	B	B	B	B	B	B	B	B	B	B	B	B	B	B	B	B	B	B	A	A	A	A	A	A	A	A	A	-
K264	A	A	A	A	A	A	A	A	A	A	A	B	B	B	B	B	B	B	B	B	B	B	B	A	B	B	B	B	B	B	B	A	A	B	B	B	B	B	-	B	B	B	B	A	A	A	A	A	A
K265	A	A	B	B	B	-	B	B	B	B	B	B	-	B	B	A	B	B	B	B	B	B	A	A	B	B	B	B	B	B	B	A	A	A	A	-	A	A	A	B	B	A	A	A	A	A	A	A	B
K266	A	A	A	B	B	A	-	A	-	A	A	B	B	B	B	B	B	B	B	B	B	B	A	B	B	B	B	B	B	B	B	A	A	A	A	B	B	B	B	A	A	A	A	A	A	A	A	A	B
K267	B	B	B	B	B	B	B	A	A	A	A	B	A	A	A	B	B	B	B	B	B	B	A	A	A	A	A	A	A	A	A	A	A	B	B	B	B	-	A	B	B	-	A	A	A	A	A	B	B
K268	B	A	B	B	B	B	B	A	A	A	A	A	A	A	A	A	A	A	A	A	A	A	B	A	A	A	A	A	A	A	A	A	A	A	A	A	A	A	A	A	A	A	B	B	A	A	A	A	A
K269	B	B	B	B	B	A	A	A	A	B	B	A	A	A	A	A	B	B	B	B	B	B	A	B	B	B	B	B	B	B	B	B	B	A	A	A	B	B	B	A	A	A	A	A	A	A	A	B	B
K270	A	A	A	A	A	A	A	A	B	-	-	A	A	A	A	A	A	A	A	A	B	B	B	B	B	A	A	A	A	A	A	B	B	B	A	A	A	B	B	B	B	B	B	A	A	A	A	A	A
K271	A	A	A	A	A	A	A	A	A	A	A	A	B	B	B	A	A	B	B	B	B	B	B	B	A	A	A	A	A	A	A	A	A	B	B	B	B	B	A	A	A	A	A	A	A	B	B	B	B
K272	B	B	B	B	B	B	B	-	B	B	-	B	B	B	B	B	B	B	B	B	B	B	B	-	B	B	B	-	A	-	A	A	A	B	B	B	B	B	B	A	A	A	A	A	A	A	A	A	B
K273	B	A	A	A	B	A	A	-	-	-	A	B	B	B	B	B	B	A	A	A	A	-	A	A	B	B	B	B	B	B	B	-	B	B	B	B	B	B	A	B	B	B	B	B	B	B	B	B	B
K274	A	A	A	A	B	B	-	-	A	B	B	A	A	A	A	A	A	A	A	A	A	A	B	B	A	A	A	B	A	A	A	A	A	A	A	A	A	A	A	A	A	A	A	A	A	A	A	A	A
K275	A	B	B	B	B	B	B	-	B	B	B	A	A	A	A	A	A	A	A	A	A	A	B	B	B	A	B	B	B	B	B	B	B	B	B	B	B	B	A	A	A	A	A	A	A	A	A	B	B
K276	A	B	B	-	B	A	A	A	A	A	A	B	A	A	A	A	A	B	B	B	B	B	B	B	B	B	B	B	B	B	B	B	A	A	B	B	B	B	B	A	B	B	B	B	A	A	A	A	A
K277	B	B	B	B	B	B	A	-	A	-	A	B	A	A	A	B	B	B	B	B	B	B	A	B	-	A	A	B	A	A	A	A	A	B	B	B	B	B	B	A	A	A	A	A	A	A	B	A	A
K278	A	A	A	A	A	B	B	B	B	A	A	A	B	B	B	B	B	B	B	B	B	B	A	A	A	A	A	A	A	A	A	A	A	A	B	B	B	B	A	B	B	A	A	A	A	A	A	A	A
K279	B	B	B	B	B	B	A	B	B	B	B	B	B	B	A	A	A	A	A	A	B	B	A	A	A	B	B	B	B	B	B	B	B	B	B	B	B	B	B	A	A	A	A	A	A	A	A	A	A
K280	A	A	A	A	A	A	A	A	A	A	B	A	B	B	A	A	A	A	A	A	A	A	B	B	B	B	B	A	A	A	A	B	B	B	A	A	A	A	A	B	B	B	B	A	A	A	B	B	A
[truncated: 159 more columns]

## Sheet: Phenotype
群体	Line	Heading date	Panicle length	Number of primary branches	Number of secondary branches	Number of grains per panicle	Number of panicles per plant	Number of filled grains per plant	Seed-setting rate	Grain yield per plant
		day	cm						%	g
		T501	T511	T512	T513	T514	T522	T523	T527	T528
15SJ-	16SK1	71	22.5	9	19	110	12	543	44.7374	15.2137
	16SK2	74	24.3	9	18	113	14.5	895	72.8234	24.7308
	16SK3	89	28.3	12	11	105	6.75	616.75	83.064	23.674
	16SK4	82	25.3	9	16	112	9	590.75	81.3986	28.0393
	16SK5	80	27.1	11	46	164	10	1180	78.2753	32.0177
	16SK6	78	30.7	11	25	179	10.25	930.25	67.0088	28.7963
	16SK7	89	25.3	13	32	160	7.5	694.25	74.9123	19.7942
	16SK8	90	28.2	15	39	217	7.75	1189.25	79.5219	29.916
	16SK9	78	28.5	9	15	106	12.75	861.75	89.5325	26.41
	16SK10	82	24.7	9	27	134	8.25	457.25	65.5321	18.094
	16SK11	74	27	10	23	135	11.25	477.75	32.2968	17.1767
	16SK12	95	23.6	13	26	139	5.5	532.75	68.389	14.2025
	16SK13	92	31.6	9	11	98	10.25	1015.5	76.2817	34.3882
	16SK14	77	24.1	12	40	197	10.75	1161.75	71.4923	27.4228
	16SK15	93	20.8	7	18	76	6.5	330.25	76.0945	11.616
	16SK16	74	27.3	10	10	84	8.5	286.25	41.3357	12.5482
	16SK17	82	22.8	13	52	198	8.75	1061.5	68.3846	35.8175
	16SK18	81	30.1	12	23	173	7	571.667	64.0643	15.89
	16SK19	71	26.4	10	39	163	9.25	912.25	60.1252	25.687
	16SK20	88	24.8	12	28	134	7	711.25	59.7438	18.8463
	16SK21	75	21.9	11	23	132	9.75	948.75	74.8521	22.472
	16SK22	74	24.1	11	21	121	15.5	800.75	69.6153	25.2643
	16SK23	91	31.8	10	18	134	7.25	683.5	70.2828	28.7797
	16SK24	77	23.8	7	34	152	9.5	475.75	43.5569	21.6623
	16SK25	77	25.8	9	26	138	5.375	184.125	36.1118	3.99713
	16SK26	92	25.2	11	16	128	10.25	921.25	87.2602	35.0787
	16SK27	93	22.1	11	18	153	3.75	355.5	64.0829	10.2978
	16SK28	70	24.1	8	30	147	8	132.75	16.5009	5.4975
	16SK29	78	23.4	11	30	146	5	350.5	58.9323	10.2705
	16SK30	79	22.9	8	27	156	10.75	980.5	77.0228	32.9848
	16SK31	68	23.6	8	8	73	7.625	151.125	24.8459	5.02975
	16SK32	91	24.8	13	30	180	8	630	64.0895	23.551
	16SK33	76	28.3	14	59	285	8.5	791.75	70.0199	20.6118
	16SK34	78	24.7	11	32	226	9.5	1202.5	73.4463	42.3513
	16SK35	86	23.2	9	35	206	14	835.25	51.0778	24.9473
	16SK36	106	22.3	9	16	105	9	587	84.0673	24.407
	16SK37	77	23.5	15	24	155	5.5	73.5	10.9294	1.98325
	16SK38	87	26.4	10	32	147	12.25	1314.25	79.1002	32.807
	16SK39	73	26.3	9	33	168	6.75	609.75	69.2111	18.5478
	16SK40	84	28.3	13	33	154	9.75	929.5	80.4936	18.5523
	16SK41	97	24.6	12	27	152	8	776	82.4874	39.1028
	16SK42	74	24.4	10	31	122	8.25	783.75	65.6957	20.0958
	16SK43	75	24.5	9	20	134	13.5	740	50.8941	19.2175
	16SK44	85	26.3	12	36	182	10	828.25	63.7238	20.693
	16SK45	75	27.7	12	20	124	6.75	514.75	66.6991	16.8588
	16SK46	71	25.6	11	40	201	11.25	982.75	69.6122	26.4883
	16SK47	80	25.6	14	39	215	7.25	533.75	64.4042	21.2018
	16SK48	84	25.7	12	36	170	9	549.25	77.1419	14.2787
	16SK49	95	21.5	13	29	198	13	1005.75	61.8447	25.841
	16SK50	80	30.4	11	34	206	17.5	892	59.6556	23.3295
	16SK51	83	28.3	10	31	213	9.5	770.25	91.1808	20.9192
	16SK52	77	26.4	10	19	128	9.5	396.5	53.1145	13.8253
	16SK53	77	20.6	12	17	132	11.5	858.75	62.8891	20.7602
	16SK54	82	28.8	11	41	205	11	846	51.8144	23.4462
	16SK55	73	27.3	12	23	118	9	727.25	67.9991	21.454
	16SK56	80	27.5	13	54	241	8.75	933.25	70.0375	20.1008
	16SK57	78	25.7	9	22	147	14	946.25	70.8404	26.2907
	16SK58	103	22.5	9	13	91	8.25	465.25	70.7336	12.2927
	16SK59	77	23.4	11	23	121	10	610.5	57.6215	17.7948
	16SK60	75	24.6	8	17	95	11	701.5	73.3403	18.1642
	16SK61	79	23.5	11	7	88	25	505	31.4642	19.494
	16SK62	89	24.7	13	11	106	11.75	1691.25	83.4361	43.0693
	16SK63	82	23.9	13	26	160	12	858.5	54.3612	23.1672
	16SK64	75	24.2	12	24	143	9.25	603.5	52.3985	18.4518
	16SK65	89	25.7	11	52	190	9	1184	63.8791	29.9
	16SK66	71	27.8	10	48	148	8.5	820.75	72.5365	17.21
	16SK67	75	26.9	12	32	153	6.25	307.5	60.2351	9.53975
	16SK68	93	25.3	10	37	185	13.75	1703.25	88.9658	40.513
	16SK69	77	31.5	11	50	315	8.5	844	56.6158	19.4138
	16SK70	75	24.9	10	18	106	11	249.5	25.0817	11.976
	16SK71	90	26.7	12	22	152	7.25	489.5	56.9849	12.6185
	16SK72	74	18.3	10	16	100	7.75	501.5	63.2409	17.5875
	16SK73	78	27.1	10	27	187	9	1060	81.1018	23.5535
	16SK74	84	25	10	28	128	9.25	1054.75	82.8717	27.1915
	16SK75	89	26.7	12	35	160	11.5	1209.75	72.745	23.6603
	16SK76	86	25.7	12	23	169	10	634	58.663	22.1217
	16SK77	77	24.9	10	29	149	7	712.75	71.2572	20.4022
	16SK78	78	26.2	11	20	124	10.5	719.5	61.8526	23.0395
	16SK79	93	23.5	13	40	212	11	1121.75	71.506	33.474
	16SK80	74	23.8	8	10	76	11.25	475	61.0736	13.01
	16SK81	89	26.4	13	34	158	9.25	827	74.6222	30.0007
	16SK82	89	25.2	10	12	95	10.5	569.25	72.3087	16.281
	16SK83	73	30.7	11	19	110	10.75	592	59.9494	23.2757
	16SK84	73	23	12	25	141	5	250.25	45.4174	6.544
	16SK85	81	26.2	10	24	140	9.25	668.75	55.1774	17.402
	16SK86	102	28.4	12	27	140	7	1299	83.7659	35.685
	16SK87	95	22.1	8	16	85	6.5	141.5	31.9413	4.98125
	16SK88	83	27.6	13	61	362	8.25	1330.75	75.258	25.1743
	16SK89	86	27.4	10	18	132	9.5	568.75	53.1046	20.528
	16SK90	80	25.9	13	21	134	11.75	1524.75	58.0304	36.3728
	16SK91	76	23.2	11	15	105	6.5	347.75	53.0713	8.897
	16SK92	83	26.6	11	27	155	13	1007.5	68.6659	25.832
	16SK93	83	20.8	8	8	68	13.75	627.75	57.4731	18.2153
	16SK94	76	20.2	12	10	106	12	430.25	46.3631	9.72675
	16SK95	80	27.1	9	34	179	11.75	1033.75	81.8488	25.3212
	16SK96	98	19.8	12	26	151	9.5	1087.5	84.1067	39.6745
	16SK97	82	34.5	13	18	118	10.5	710.5	59.0361	19.4435
	16SK98	76	27.3	11	28	156	10.25	998.75	72.544	29.3637
	16SK99	90	23	10	22	142	7	629.75	65.1409	20.7165
	16SK100	89	29.1	13	37	176	11.75	1260	72.2892	36.2455
	16SK101	82	29.1	13	50	228	10.75	2169.5	88.2718	44.7882
	16SK102	87	26.7	9	23	115	7.75	624.75	85.0579	22.9455
	16SK103	84	25.9	13	38	212	7.25	221	43.3333	6.323
	16SK104	70	24.2	12	44	190	9	1058.5	70.1458	27.1097
	16SK105	75	22.8	10	28	143	10.75	736.5	53.7297	21.0778
	16SK106	73	31.7	8	20	108	6.75	476.25	69.8058	15.543
	16SK107	80	29.3	10	35	196	17	1776.25	79.4565	44.286
	16SK108	69	25.7	8	19	113	12	559.5	52.095	13.8517
	16SK109	90	27.5	13	21	124	8.5	461.25	62.7338	14.3488
	16SK110	86	26.1	10	15	104	9	1153	75.3718	31.9397
	16SK111	72	24.2	11	41	195	12.25	1099.75	55.396	27.4992
	16SK112	82	30.3	9	27	152	7.5	593.75	69.5665	22.001
	16SK113	83	25.3	10	16	107	10.5	333.75	33.5934	10.6858
	16SK114	86	24.6	13	49	177	8.75	869.25	65.6038	23.1122
	16SK115	91	26.8	14	32	170	6.75	544.75	67.755	18.5508
	16SK116	80	17.6	9	16	100	7.25	472.75	59.4467	15.1753
	16SK117	70	23	12	29	150	-	-	-	-
	16SK118	86	24.2	14	38	182	10.25	596.25	36.5685	20.6717
	16SK119	85	24.6	11	39	188	8.5	416.75	44.3115	9.46425
	16SK120	84	28.8	9	19	104	7.25	498	80.5825	18.571
	16SK121	86	27	10	27	165	9.25	637.25	58.1432	20.0557
	16SK122	83	31.1	12	29	150	7.5	781	76.4375	19.6997
	16SK123	73	25.7	12	16	127	8.75	173.75	22.4556	7.274
	16SK124	88	27.6	13	25	153	8.5	1105.25	87.3198	31.4898
	16SK125	91	25.6	11	22	111	6	348.25	76.7916	13.8937
	16SK126	82	33.1	15	56	279	11.5	1505.5	65.4068	38.144
	16SK127	68	23.9	9	14	95	9.5	145.875	21.0536	5.75175
	16SK128	95	23.6	9	16	107	8.25	535.5	76.5547	17.9885
	16SK129	87	26.4	10	24	164	5.75	662.5	74.3964	20.1167
	16SK130	81	29.7	11	34	172	11.5	958.5	56.5737	30.876
	16SK131	81	28.5	11	30	162	9.75	776.5	60.381	23.8762
	16SK132	98	27.3	11	35	180	7.5	985.25	84.4621	26.2782
	16SK133	76	32.2	12	40	260	10	873	52.6935	21.2893
	16SK134	86	28.9	11	26	134	8	239.5	26.6111	7.21575
	16SK135	86	26.2	13	34	197	11.25	873.75	58.0179	24.4833
	16SK136	86	32.8	15	51	214	6.25	778.75	68.8854	27.0465
	16SK137	76	24.8	9	43	204	9.5	756	54.7132	18.1442
	16SK138	71	24.9	8	18	114	8.25	328	45.6507	9.3885
	16SK139	91	23.9	10	25	121	9.25	809.5	84.1476	28.2162
	16SK140	74	27.2	8	24	155	7	689.5	69.7698	18.8463
	16SK141	78	36.7	13	59	275	4.25	517.25	65.8079	16.1925
	16SK142	103	31.9	15	39	209	8.25	536.25	61.5142	19.5222
	16SK143	90	29	13	39	204	10	1380	77.7027	55.036
	16SK144	70	24.2	6	8	68	10	603.667	75.8693	18.2223
	16SK145	91	25.1	11	44	192	7.75	745	74.2772	29.247
	16SK146	80	27.2	12	60	361	6.25	625.25	69.1266	17.5158
	16SK147	99	31.8	14	32	171	4.66667	1082.33	93.9525	39.2273
	16SK148	70	23.4	10	27	143	6.75	502.75	67.1677	17.0382
	16SK149	75	25.3	10	32	167	7.25	699.75	77.5132	23.3287
	16SK150	95	26.9	11	19	116	8.25	832	87.2346	31.5215
	16SK151	89	31.1	10	38	175	8	701.25	78.2427	24.8582
	16SK152	75	22.2	8	17	86	11.5	537.5	70.5844	19.5512
	16SK153	76	22.9	10	12	87	3.5	132.25	41.4902	4.3305
	16SK154	86	24.4	13	34	154	10.75	856	65.619	22.8415
	16SK155	71	21.1	7	10	82	9.75	626.75	63.9704	14.7142
	16SK156	84	18.9	8	17	90	8	653.75	79.1705	18.454
	16SK157	115	32.3	16	44	236	15	1401.25	63.2048	36.7888
	16SK158	73	22.3	10	15	85	7.5	295.5	53.8742	9.5835
	16SK159	70	20.6	7	5	50	11.875	37.5	4.7672	1.808
	16SK160	79	28.2	11	30	160	7.25	332.75	31.6377	10.0457
	16SK161	100	29.8	11	18	117	11.75	1149.5	82.6532	29.3755
	16SK162	80	22.9	9	31	143	6.5	432	50.5707	13.756
	16SK163	88	24.9	12	35	176	7.75	1073.5	79.4744	21.7078
	16SK164	81	33.2	12	37	184	11	1103	60.5711	33.9467
	16SK165	94	25.5	12	35	151	7.66667	430.333	54.3579	11.374
	16SK166	89	21.2	10	21	119	3.25	166	68.666	3.796
	16SK167	95	21.8	10	27	142	7	642.25	75.6701	17.4812
	16SK168	87	25.5	11	27	158	10.25	658.5	65.7022	17.9108
	16SK169	84	24.6	11	19	120	7.75	867.75	86.3648	28.523
	16SK170	94	19.1	9	24	110	6.25	436.75	72.8524	12.3255
	16SK171	83	26.4	11	26	162	11.25	382.25	37.4663	10.6665
	16SK172	73	28.8	12	17	100	7.66667	484.333	64.1218	14.3703
	16SK173	78	20.4	12	14	116	6.5	209.5	36.2143	7.11825
	16SK174	82	31.9	9	19	93	10.75	558	46.2783	15.0685
	16SK175	73	25.9	9	33	165	9	422.25	42.3839	11.7003
	16SK176	78	26.6	11	24	172	9.25	733.5	65.3889	16.049
	16SK177	85	25.7	8	22	110	9.25	589.5	69.5575	21.5242
	16SK178	76	25.2	11	32	176	10.75	878	54.9265	23.1547
	16SK179	82	30.7	12	18	129	8.5	415.5	48.6819	14.2465
	16SK180	89	24.2	6	5	67	8.75	496.25	74.2334	18.2258
	16SK181	74	23.8	7	29	153	9	832.25	74.2915	19.4378
	16SK182	86	25.3	10	37	156	13.75	1054.75	70.4341	30.0332
	16SK183	95	22.6	9	7	80	10.25	663.75	85.7835	24.4417
	16SK184	75	24.4	10	30	141	18.25	463	30.2022	11.1785
	16SK185	98	26.4	11	37	207	10.25	1074.25	77.7315	31.3628
	16SK186	72	20.1	8	18	106	7.25	452	65.1532	12.1977
	16SK187	89	26.2	10	24	116	8	154	16.3136	4.53075
	16SK188	75	25.6	10	37	214	10	1119.25	56.0185	20.3863
	16SK189	86	25.6	11	27	134	8.75	784	84.3918	22.9842
	16SK190	71	25.8	10	24	147	9	293	26.0155	9.58025
	16SK191	71	24.1	10	32	82	9.25	230.25	32.7408	5.8885
	16SK192	89	29.1	15	31	203	7.5	875.5	66.6033	29.7375
	16SK193	90	27.8	12	29	159	8.5	723.25	66.8129	13.5195
	16SK194	106	26.5	13	43	210	9.25	1246	74.3659	28.6107
	16SK195	94	26.8	13	25	185	8.25	424.25	56.3413	17.0317
	16SK196	77	25.5	10	38	236	8.5	430.75	37.3105	12.3438
	16SK197	89	28.1	13	42	210	8	1059	83.2875	32.4108
	16SK198	72	24.3	8	8	63	12	270.5	32.5218	9.544
	16SK199	81	26.7	9	13	79	8.25	263.75	45.1627	13.0255
	16SK200	71	26.4	11	20	115	10.3333	616.667	63.7711	15.2633
	16SK201	73	23.4	7	5	52	13	207.25	36.2642	9.8125
	16SK202	76	29.6	10	18	102	8.25	507.25	46.7619	13.764
	16SK203	78	29.1	9	23	139	12.75	1338	91.2532	37.8933
	16SK204	78	31.6	9	48	231	10.75	1207	63.0864	23.3897
	16SK205	95	26.3	11	33	164	10.25	962	85.6253	37.0262
	16SK206	78	33.4	11	47	240	7	701.5	64.5354	19.1805
	16SK207	89	22.4	10	12	94	12	984.75	81.4011	27.359
	16SK208	104	21.1	11	20	111	9.75	578.25	91.1348	13.62
	16SK209	81	32	11	25	152	11.25	791.75	68.8628	24.9985
	16SK210	88	28.5	11	28	141	5.25	622.5	88.1104	15.9518
	16SK211	78	26.8	14	41	241	13.75	1644.5	72.6851	43.5857
	16SK212	73	22.4	9	27	124	11	991.333	55.4747	24.3087
	16SK213	78	26.5	8	39	185	6.25	487.25	69.7067	12.491
	16SK214	104	20.9	10	31	139	13	1307.75	87.7096	35.6022
	16SK215	86	28.1	15	33	215	9.5	1082.75	70.5145	32.9988
	16SK216	98	23.6	10	21	117	7.5	697.5	67.999	15.3197
	16SK217	99	23.5	10	36	182	10.25	1166	80.2202	31.0547
	16SK218	86	26.2	14	31	190	5.75	610	74.3449	21.9745
	16SK219	70	20	6	4	52	9.75	293.5	50.3863	11.2568
	16SK220	88	23.4	10	24	126	10.25	823.5	72.7313	26.76
	16SK221	94	21.9	12	12	108	6.25	445.75	56.1221	15.5325
	16SK222	99	26.4	12	24	127	9.5	767	63.546	23.3223
	16SK223	86	24.4	12	29	178	9.5	542.5	51.7776	21.2475
	16SK224	77	39.8	11	24	123	12	1058.75	81.0837	33.8795
	16SK225	84	23.4	14	36	180	3.75	537.25	57.0632	14.6765
	16SK226	102	23.6	10	24	136	13.5	349.75	24.2924	11.3558
	16SK227	77	22.5	12	36	175	10.75	688.5	44.3621	13.9337
	16SK228	69	24.2	9	34	172	4	388	53.0055	14.4305
	16SK229	73	25.1	11	31	157	7.75	655	59.9954	14.3742
	16SK230	95	17.6	5	5	38	3.75	139.75	73.456	5.5605
	16SK231	77	24.7	10	18	132	9.75	580	70.4097	18.4455
	16SK232	81	30	10	21	136	7.75	638.5	72.8258	16.4288
	16SK233	88	27.6	10	24	141	16.5	1318	70.7461	33.596
	16SK234	77	27.2	10	31	134	4.25	278.75	62.1516	8.32675
	16SK235	92	25.2	9	18	100	7.25	375.5	57.4159	15.0815
	16SK236	83	28.1	13	46	235	4.5	234.5	44.8804	8.43575
	16SK237	90	29.7	11	22	118	5	535	83.7246	24.922
	16SK238	88	34.5	13	40	175	16	2023	67.2987	61.247
	16SK239	109	27.5	13	14	114	9	1158.75	85.2335	30.6937
	16SK240	71	26.8	8	24	134	5.5	372	46.5145	9.92475
	16SK241	84	23.5	9	16	122	6.5	278	56.2753	8.761
	16SK242	80	28.7	13	50	242	7.75	991.75	78.0291	31.6895
	16SK243	88	20.8	11	17	75	4.75	246.75	44.0625	7.82325
	16SK244	72	27.6	12	24	138	8.5	627.25	48.9943	16.2838
	16SK245	85	20.7	8	29	160	11.25	1166	59.9255	33.4935
	16SK246	108	28.1	10	15	108	12.75	790	76.7176	42.982
	16SK247	83	28.9	11	24	147	9.5	794.5	78.6439	16.5562
	16SK248	82	28.1	13	44	204	11	707.75	47.0032	16.7737
	16SK249	82	27.1	8	23	130	11	917	70.6471	26.44
	16SK250	81	24.4	11	34	175	9.25	1140	84.9004	30.7263
	16SK251	77	30.1	11	20	124	7.5	416.75	61.5356	10.2097
	16SK252	77	31.7	11	34	169	10.5	486.25	35.879	13
	16SK253	94	22.3	12	29	202	8.75	1068.5	70.0082	25.0207
	16SK254	80	27.5	16	33	202	8	771.5	70.0886	27.3625
	16SK255	85	30.5	13	60	292	8.25	415.5	25.4557	9.492
	16SK256	85	28.2	14	47	240	7.5	645	51.2311	13.2722
	16SK257	90	23.2	11	19	130	10.25	968.25	81.0082	28.784
	16SK258	73	25.5	11	29	158	6.75	385	41.409	9.03225
	16SK259	90	25.1	14	32	187	13	1107.5	73.5392	34.08
	16SK260	72	27.6	12	28	170	6	320.125	50.1763	8.77875
	16SK261	71	25.6	8	26	133	8.75	751.25	64.3745	17.7792
	16SK262	76	31.1	12	60	341	4	174.25	25.9301	6.685
	16SK263	89	22.7	10	12	92	7.75	337.75	63.6964	13.2858
	16SK264	87	27.3	14	35	205	7.25	865	63.5329	30.6318
	16SK265	72	25.5	12	30	150	6.5	372.5	40.2703	13.065
	16SK266	78	29.2	15	46	242	7.75	605.25	52.4366	20.8495
	16SK267	73	29.8	10	21	138	10.5	212.25	20.5172	6.147
	16SK268	76	27.6	11	24	151	11.5	374.25	30.2608	10.437
	16SK269	74	24.5	9	36	187	8.5	731.5	59.1709	28.2635
	16SK270	76	22.5	10	11	82	12.75	610	62.8542	16.4352
	16SK271	92	27.2	15	53	305	9.5	847.25	47.0629	19.1128
	16SK272	99	30.1	12	19	123	9.75	854.25	86.2879	35.4185
	16SK273	70	22.9	11	16	111	15	80.2	7.22392	2.4408
	16SK274	93	26.5	11	26	155	10.25	832	75.1581	24.9285
	16SK275	87	27.8	15	34	184	10	707	58.2013	25.091
	16SK276	75	22.7	11	24	156	7	556	66.847	21.009
	16SK277	92	30.9	12	21	129	10	801.75	78.6994	29.3785
	16SK278	70	31.8	12	33	183	9.5	577.25	45.8135	17.2852
	16SK279	108	25	11	17	125	7.25	612.5	79.0068	21.6692
	16SK280	74	21.8	7	22	108	9.25	547.75	67.728	14.9062
	MIN	68	17.6	5	4	38	3.25	37.5	4.7672	1.808
	MAX	115	39.8	16	61	362	25	2169.5	93.9525	61.247
	AVER	82.9	26.0104	10.85	27.5286	152.236	9.2382	710.238	62.6357	20.8008

## Sheet: G-P
data type ri self
278 208 65
RM1282	B	B	B	A	A	A	A	B	A	A	A	A	B	B	A	B	A	B	B	A	A	A	B	B	B	A	B	A	B	A	B	A	B	A	B	B	B	B	B	B	A	B	B	A	A	B	-	A	A
RM1247	B	B	B	B	A	A	A	B	B	A	A	A	B	B	A	B	A	B	B	A	A	A	B	B	B	A	B	A	B	A	B	A	B	A	B	B	A	B	B	B	A	B	B	A	A	B	-	A	B
JD1014	B	B	B	B	A	A	A	B	B	A	A	A	B	B	A	A	A	A	B	A	A	A	B	B	A	A	A	A	-	A	B	A	B	A	B	B	A	-	A	B	A	B	B	A	A	B	-	A	B
JD1015	B	B	B	B	A	A	A	B	B	A	A	A	B	B	A	A	A	A	B	A	A	A	B	B	A	A	A	A	-	A	B	A	-	A	B	B	A	-	A	A	A	A	-	A	A	B	-	A	B
JD1016	A	B	A	B	A	A	A	B	B	A	A	A	B	B	A	A	A	A	B	A	A	A	B	B	A	A	A	A	B	A	B	A	A	A	B	B	A	-	A	A	A	A	-	A	A	B	-	A	B
JD1006	A	B	A	B	A	A	A	A	B	A	A	A	B	B	A	B	A	A	B	A	A	A	A	B	A	A	A	A	-	A	B	A	A	B	B	B	A	A	B	A	A	A	-	A	A	B	B	A	A
JD1007	A	B	B	B	A	A	A	B	B	B	A	A	A	B	A	B	A	A	A	A	A	A	A	B	A	A	A	A	A	A	B	A	A	B	A	A	A	B	A	A	A	A	-	A	A	A	B	A	A
RM10609	B	B	B	-	A	A	A	A	B	B	B	A	A	A	-	-	A	A	A	A	A	A	A	B	A	A	-	-	B	A	-	A	A	B	A	B	A	A	A	A	B	B	-	A	A	A	B	A	A
RM3412	B	B	B	B	-	A	A	A	B	B	B	A	A	A	A	B	A	A	A	B	A	B	A	B	A	A	A	B	B	A	B	A	-	B	-	B	A	A	A	B	B	B	-	A	A	A	B	A	A
RM7075	B	B	B	B	B	A	-	A	B	B	B	A	B	A	A	B	A	A	A	A	A	B	B	B	A	A	A	B	B	A	B	A	A	B	B	B	A	A	B	B	B	B	A	A	A	A	B	A	B
RM8139	B	B	B	-	B	A	A	A	B	-	B	A	B	A	A	-	A	A	A	A	A	A	A	B	A	A	A	B	B	A	-	A	A	B	B	B	A	A	-	B	B	B	A	A	A	A	B	A	B
RM11295	B	B	B	B	B	A	A	A	B	B	B	A	B	B	A	A	A	A	A	A	B	A	A	B	A	A	A	A	B	B	B	A	A	B	A	B	A	A	B	B	A	B	A	A	A	A	B	B	B
RM11504	B	B	B	B	B	A	A	B	B	B	B	B	A	B	B	B	A	B	A	A	B	A	A	B	B	A	B	A	B	A	B	B	A	B	A	B	B	A	B	A	A	B	A	A	A	A	B	A	B
JD1003	B	B	B	B	B	A	A	B	B	B	A	B	A	B	B	B	A	B	A	B	B	A	A	B	B	A	B	A	A	A	B	B	B	A	A	B	B	A	B	A	A	B	A	A	B	A	B	A	A
JD1004	B	B	B	B	B	A	A	B	B	A	A	B	A	B	B	B	A	B	A	B	B	A	B	B	B	A	B	A	A	A	B	B	A	A	A	A	B	A	B	A	A	B	B	A	B	A	A	A	A
RM1003	A	B	B	B	B	A	A	B	B	A	B	B	B	B	B	B	A	B	B	B	A	A	B	B	B	A	B	A	A	A	B	B	A	B	B	B	B	A	A	A	A	B	B	A	A	B	A	A	B
RM3403	A	B	B	B	B	A	A	A	B	A	B	B	B	B	B	B	A	B	B	B	A	A	B	B	A	A	B	A	A	A	B	B	A	A	A	A	A	A	A	A	A	B	B	A	A	B	A	A	A
RM8232	A	B	B	B	B	A	A	A	B	A	B	B	B	A	A	B	A	A	B	A	A	A	B	B	A	A	A	B	A	A	B	A	A	A	B	A	A	A	B	A	B	B	B	A	A	B	A	A	B
JD1008	A	A	B	B	B	A	A	A	B	A	B	B	B	A	B	-	A	A	B	A	A	A	B	B	A	A	A	B	B	A	B	A	A	A	B	A	A	A	B	B	B	B	B	A	A	B	A	A	B
JD1009	A	A	B	B	B	A	B	A	B	A	B	B	B	A	B	A	A	A	B	A	A	A	B	A	B	A	A	B	B	A	B	A	A	B	B	A	A	A	B	A	B	B	B	A	A	B	A	A	B
D1019	B	B	B	B	B	A	B	A	B	A	B	B	B	A	A	A	A	A	B	A	B	A	B	B	A	B	A	B	B	A	A	B	-	B	A	B	A	A	A	B	A	B	A	A	A	B	A	B	B
RM6840	B	B	B	B	-	A	B	B	B	A	B	B	B	A	A	A	A	A	A	A	B	A	B	B	A	B	A	B	B	A	A	B	-	B	A	B	A	A	A	B	A	B	A	A	B	A	A	B	B
RM6367	A	A	B	A	-	A	B	B	A	B	A	B	A	B	B	B	B	B	B	A	B	B	B	A	B	A	B	B	B	A	B	A	B	A	A	A	-	B	B	A	B	A	B	B	A	B	A	A	A
RM12570	A	A	B	A	A	B	B	B	A	B	A	B	A	B	B	B	A	B	B	A	B	B	B	A	A	A	B	B	B	A	B	A	B	A	A	A	B	A	B	A	B	A	A	A	A	B	A	A	A
RM6378	A	A	B	A	A	B	A	B	B	B	A	B	-	A	A	B	A	B	A	A	B	B	B	A	A	A	B	B	B	B	B	A	A	A	A	A	A	B	B	A	A	A	A	A	B	A	A	A	A
W236	A	A	B	B	A	B	A	B	B	B	A	B	-	A	B	B	B	B	A	B	B	B	B	B	A	A	B	B	B	B	B	A	A	A	A	B	B	A	B	A	A	A	A	A	B	A	B	A	A
W004	A	A	B	B	A	B	A	A	A	B	A	B	-	-	B	B	B	B	A	B	B	B	B	B	A	A	B	B	B	B	B	A	A	A	A	B	B	-	B	A	B	A	A	A	B	A	B	A	A
RM12987	A	A	B	B	A	B	A	A	A	B	A	B	A	-	B	B	B	B	A	B	B	B	B	B	B	B	B	B	-	B	-	B	A	A	A	B	B	-	B	A	B	A	A	A	B	A	B	-	A
RM6374	A	A	B	B	-	B	A	B	A	B	A	B	A	B	B	B	B	B	A	A	B	B	B	B	B	B	B	B	A	B	A	B	A	A	A	B	B	B	B	A	B	A	A	A	B	A	B	A	A
JD2001	A	B	B	B	-	B	A	B	B	B	A	B	A	-	B	B	B	B	A	A	B	B	B	B	B	B	B	B	-	-	-	B	B	A	A	B	B	-	-	A	B	A	A	B	B	A	B	B	A
JD2002	A	B	B	B	-	B	A	B	B	B	A	B	A	-	B	B	B	B	A	A	B	B	B	B	B	B	B	B	A	B	A	B	B	A	A	B	B	B	B	A	B	A	A	B	B	A	B	B	A
JD2011	A	B	B	B	-	B	A	B	B	B	A	B	A	-	B	B	B	B	A	A	A	B	B	B	A	B	B	B	A	A	A	B	B	A	A	B	B	B	B	A	B	A	A	B	B	A	B	B	A
JD2029	A	B	B	B	-	B	A	B	B	B	A	B	A	B	-	B	B	B	A	A	A	B	B	B	B	B	B	B	A	A	A	B	B	B	A	B	B	A	A	A	B	A	A	A	B	A	B	A	A
JD2006	A	A	B	B	-	B	B	B	A	B	A	B	B	B	-	B	B	B	A	A	A	B	B	B	B	B	B	B	A	A	A	B	B	A	A	B	B	A	A	A	B	A	A	A	B	A	B	A	A
RM1367	A	A	B	B	A	B	B	B	A	A	A	A	B	B	A	B	B	B	A	A	B	B	B	A	B	B	B	B	A	A	A	B	B	A	A	B	B	A	B	A	B	A	A	A	B	A	B	A	A
RM6	A	A	B	B	A	A	-	B	A	A	A	A	B	B	A	B	B	B	A	A	B	B	B	A	B	-	B	B	A	A	A	B	B	A	A	B	A	A	A	A	B	A	A	A	B	A	B	A	B
JD2008	A	B	B	B	A	A	A	A	B	A	A	A	B	B	A	B	B	B	A	A	B	B	B	A	B	A	B	B	A	B	B	B	B	A	A	B	B	A	-	A	B	A	A	A	B	A	B	A	B
JD2009	A	B	B	B	A	A	A	B	B	A	A	A	B	B	A	B	B	A	A	A	B	B	A	A	A	B	A	B	B	B	B	B	B	A	A	B	B	A	-	A	B	A	A	A	B	A	B	A	B
JD2010	A	B	B	B	A	A	A	B	B	A	A	A	B	B	A	B	B	A	A	A	B	B	A	A	A	B	A	B	B	A	B	B	B	A	A	B	B	A	B	A	B	A	A	B	B	A	B	B	A
JD3013	B	B	A	A	B	A	A	B	A	A	B	A	A	B	A	A	A	A	B	A	B	B	A	B	B	A	A	B	A	B	A	B	B	A	B	A	B	-	A	A	A	A	B	B	B	B	A	B	A
JD3002	B	B	A	A	B	A	A	B	A	A	B	A	A	B	A	A	A	A	B	A	B	B	A	B	B	A	A	B	B	B	B	B	A	A	B	A	B	-	B	A	A	A	B	B	B	B	A	B	A
JD3011	B	B	B	B	B	A	A	B	A	A	B	A	A	B	A	A	A	A	B	A	B	A	A	B	B	A	A	B	B	B	B	B	A	A	B	A	B	-	B	A	A	A	B	B	B	B	A	B	A
JD3012	B	B	B	B	B	A	A	B	A	A	B	A	A	A	A	A	A	A	B	B	B	A	A	B	B	A	A	B	B	B	B	B	A	A	B	A	B	B	B	A	A	A	B	B	B	B	A	B	A
RM2421	A	B	-	B	-	A	A	B	A	A	B	A	A	A	A	A	A	A	B	A	A	A	A	B	B	A	A	B	A	B	-	B	A	A	B	A	B	-	B	A	A	A	B	B	B	B	A	B	A
RM3131	A	B	B	B	A	A	A	B	A	A	B	A	A	A	A	A	A	A	A	A	A	A	B	B	B	A	A	A	A	A	B	A	A	A	A	A	B	-	A	A	A	A	A	B	A	A	A	B	B
JD3005	A	B	A	B	A	A	A	A	A	A	B	A	A	A	A	A	A	A	A	A	A	A	A	B	A	A	A	A	A	A	A	A	A	A	B	A	A	-	A	A	A	A	A	B	A	A	A	B	A
JD3006	A	A	A	B	A	A	A	A	A	A	B	A	B	A	A	B	A	B	A	A	A	A	B	B	B	A	B	A	A	A	A	A	A	A	B	A	A	A	A	A	-	A	A	B	A	A	A	B	A
RM6080	A	A	A	A	A	A	B	A	A	A	B	A	A	A	A	A	B	B	A	A	A	A	B	A	A	A	B	B	A	A	A	A	B	A	A	A	A	-	A	A	A	A	A	B	A	A	A	A	A
RM6914	A	A	A	A	A	A	B	A	A	A	B	A	A	A	A	B	B	A	A	A	A	A	B	A	A	A	A	B	A	A	A	-	B	A	A	A	A	A	A	A	A	A	A	B	A	A	A	A	A
RM2453	A	A	A	A	A	A	B	A	A	A	B	A	A	A	A	B	B	A	A	A	A	A	B	A	A	A	A	B	A	A	A	A	B	A	A	A	A	A	A	A	A	A	A	B	A	A	A	A	A
RM7370	A	A	A	A	A	A	B	A	A	A	B	A	A	A	A	B	B	A	A	A	A	A	B	A	A	A	A	B	A	A	A	-	B	A	A	A	A	A	A	A	A	A	A	B	A	A	A	A	A
RM16	A	A	A	A	A	A	B	A	A	A	B	A	A	A	B	B	B	A	A	A	A	A	B	A	A	A	A	B	A	A	A	B	B	A	A	A	A	A	A	A	A	A	A	B	A	A	A	A	A
RM15475	A	A	A	A	A	A	B	A	A	A	B	A	A	A	B	B	B	A	A	A	A	A	B	A	A	A	A	B	A	A	A	B	B	A	A	A	A	A	A	A	A	A	A	B	A	A	A	A	A
L394	A	A	A	A	A	A	B	A	A	A	B	A	A	A	B	B	B	A	A	A	A	A	B	B	A	A	A	B	A	A	A	B	B	A	A	A	A	A	A	A	A	A	A	B	A	A	A	A	A
RM15539	A	A	A	A	A	A	B	A	A	A	B	A	A	B	B	B	B	A	A	A	A	A	B	B	A	A	A	B	A	A	A	B	B	B	B	B	B	B	B	A	A	A	A	B	A	A	A	A	A
L3990	A	A	A	A	A	A	B	A	A	A	B	A	A	B	B	B	B	A	B	A	A	A	B	B	A	A	A	B	A	A	A	B	B	B	A	A	A	A	A	A	A	A	A	B	A	B	A	B	A
RM3513	A	A	A	A	A	A	B	A	A	A	B	A	A	B	B	B	B	A	B	A	A	A	B	B	A	A	A	B	A	A	A	B	B	B	A	A	A	A	A	A	A	A	A	B	A	B	A	B	A
RM2334	A	A	A	A	-	A	B	A	A	B	B	A	A	B	B	A	B	A	B	A	A	A	A	B	A	A	A	B	A	A	A	A	B	A	A	A	A	A	A	A	A	B	A	A	A	B	A	A	A
RM3525	B	A	A	B	-	B	B	A	A	B	B	A	A	B	A	A	A	A	B	A	A	B	B	A	A	B	A	B	B	A	B	A	B	B	A	A	A	A	B	A	B	B	A	A	B	B	A	A	A
JD3008	B	B	A	B	-	A	B	A	A	B	B	A	A	A	A	A	A	B	A	A	A	A	A	A	B	B	B	B	A	A	B	A	A	B	A	A	A	A	B	A	B	A	A	A	B	A	A	A	A
JD3003	B	B	A	-	B	A	B	A	-	B	B	A	A	A	A	A	A	B	A	A	A	A	A	A	B	B	B	-	A	B	B	-	A	B	A	A	A	A	B	A	B	A	A	A	B	A	A	A	A
JD3014	B	B	A	B	B	A	B	A	A	B	B	B	A	A	A	A	B	B	A	B	A	A	A	B	B	B	B	B	A	B	A	-	A	B	A	A	B	A	B	A	B	A	A	A	B	A	A	A	A
JD3015	B	B	A	B	B	A	B	A	A	B	B	B	A	A	A	A	A	B	A	B	A	A	A	B	B	B	B	B	A	B	A	-	A	B	A	A	B	A	B	-	B	A	A	A	B	A	A	A	A
JD3004	B	B	A	B	B	A	B	A	A	B	B	B	A	A	A	B	A	B	A	B	A	B	A	B	B	B	B	B	A	B	A	-	A	A	B	B	B	A	B	A	B	A	A	A	B	A	A	A	A
JD3016	B	B	A	B	B	A	B	A	A	B	B	B	A	A	A	B	A	B	A	B	A	B	A	B	B	B	B	B	A	B	A	-	A	A	B	B	B	A	B	A	B	A	A	A	B	A	A	A	A
JD4003	A	B	B	-	A	A	B	B	B	B	A	A	B	A	A	A	A	B	A	A	A	B	B	A	B	A	B	A	A	A	A	B	A	B	A	A	-	B	B	A	B	B	B	B	B	A	B	B	A
RM16354	A	B	B	B	A	A	B	B	B	A	A	A	B	A	A	A	A	A	A	A	A	B	B	A	B	A	A	A	B	A	A	A	A	B	A	A	-	B	B	A	B	A	B	B	B	A	A	B	A
RM1305	A	B	B	B	A	B	B	B	B	A	A	A	A	A	A	A	A	A	A	A	A	B	B	A	B	A	A	B	B	A	A	A	A	B	A	A	-	B	B	A	A	A	B	A	B	A	A	B	A
JD4006	B	B	B	B	A	B	B	B	B	A	A	A	A	B	A	A	A	A	A	A	A	B	B	A	B	-	A	B	B	A	A	A	A	B	A	B	-	B	B	A	A	A	B	A	B	A	A	B	A
JD4009	B	B	B	B	A	B	B	B	B	A	A	A	A	B	A	A	A	A	A	A	A	B	B	A	B	A	A	B	B	A	A	A	A	B	A	B	B	B	B	A	A	A	B	A	B	A	A	B	A
JD4005	B	B	B	B	A	B	B	B	B	A	A	A	A	B	A	A	A	A	A	A	A	B	B	A	B	A	A	B	B	A	A	A	A	B	A	B	-	B	B	A	A	A	B	A	B	A	A	B	A
RM16592	B	B	B	B	A	B	B	B	B	-	A	A	A	B	A	A	A	A	A	A	A	B	B	A	B	A	A	B	B	A	A	A	A	B	A	B	-	B	B	A	A	A	B	A	B	A	A	B	A
RM5687	B	B	B	B	A	B	B	A	B	A	A	A	B	B	A	A	A	A	A	A	B	B	B	A	B	B	A	B	B	A	-	A	A	B	A	B	-	B	B	B	A	A	A	B	B	A	A	B	A
RM16741	B	B	B	-	A	B	A	A	B	-	B	A	B	B	-	-	A	-	A	A	B	B	-	B	B	B	-	B	B	-	-	A	A	B	B	B	-	B	-	B	A	A	A	B	B	A	A	B	A
RM471	B	B	A	B	A	B	B	B	B	A	B	A	B	B	A	A	A	A	A	A	B	B	B	B	B	B	A	B	B	A	-	A	A	B	A	A	A	B	B	B	A	A	A	B	B	A	A	B	A
RM6997	B	B	B	B	-	B	B	B	B	A	B	A	B	B	A	A	A	A	A	B	B	-	A	B	B	B	A	B	B	A	-	B	A	B	-	A	B	A	B	B	A	A	A	B	B	A	B	B	A
RM3839	B	B	A	B	A	B	A	B	B	A	B	A	B	B	-	B	B	A	A	B	A	-	A	B	B	A	A	B	B	A	A	B	A	A	B	A	A	A	A	B	A	A	A	B	B	A	A	B	A
RM1388	B	B	A	B	A	B	A	B	B	A	B	A	B	A	B	B	B	A	A	B	A	-	A	A	B	A	A	B	B	B	A	B	B	A	B	B	A	A	A	B	A	A	A	B	B	A	A	B	B
RM2636	B	B	A	B	-	A	A	B	B	A	B	B	A	A	B	B	B	A	A	B	A	A	A	A	B	A	A	B	B	B	A	A	B	A	A	A	B	A	B	B	A	A	A	A	B	A	A	A	B
RM5511	B	B	B	B	-	B	A	B	B	A	B	B	A	B	B	B	B	A	B	B	A	A	A	A	B	B	A	B	B	B	A	A	B	A	A	A	A	A	A	B	A	A	A	B	B	B	B	B	A
RM1113	B	A	B	B	-	B	B	A	B	A	B	B	A	A	B	B	A	B	B	-	B	A	A	A	B	B	B	B	B	B	B	A	B	A	A	B	A	A	A	A	B	B	A	B	B	B	B	B	A
JD5008	B	B	B	A	-	A	A	B	B	A	B	A	A	B	B	B	A	B	A	B	A	B	B	B	A	B	B	-	B	-	A	A	B	B	B	B	A	A	A	A	B	A	B	B	A	A	B	B	B
RM5874	B	A	B	A	-	A	A	B	B	B	B	A	A	B	B	B	B	B	A	A	A	B	B	A	A	B	B	B	B	B	-	A	B	B	B	B	A	A	B	A	B	B	B	B	A	A	B	B	B
RM17954	B	A	B	A	-	A	A	B	B	B	B	A	A	B	B	B	B	B	A	A	A	B	B	A	B	B	B	B	B	B	-	A	B	B	B	B	A	A	B	A	A	B	B	A	A	A	B	A	B
RM18055	B	A	B	A	-	A	A	B	B	B	B	A	A	B	B	B	B	A	A	A	A	B	B	A	A	B	A	B	B	B	-	A	B	B	B	B	A	B	B	A	A	A	B	-	A	A	B	B	B
JD5001	B	A	B	A	-	A	A	B	B	B	B	B	A	B	A	B	B	A	A	A	A	B	B	A	A	B	A	A	B	A	B	A	B	B	B	B	A	B	A	A	A	A	B	-	A	A	B	B	B
JD5011	B	A	B	A	-	A	A	B	B	B	B	B	A	B	A	B	B	A	A	B	A	B	B	A	A	B	A	A	B	A	B	A	B	B	B	B	A	B	A	A	A	A	B	-	A	A	B	B	B
JD5012	B	A	B	A	-	A	A	B	B	B	B	B	A	B	A	B	B	A	A	A	A	B	B	A	A	B	A	A	B	A	B	A	B	B	B	B	A	B	A	A	A	A	B	-	A	A	B	B	B
RM5140	B	A	B	A	-	A	A	B	B	B	B	B	A	B	A	B	B	A	A	B	A	B	B	A	A	B	A	A	B	A	B	A	B	B	B	B	A	B	A	A	A	A	B	-	A	A	B	B	B
JD5005	B	B	B	A	-	A	A	B	A	B	B	A	A	B	B	B	B	A	A	A	A	B	B	A	A	B	A	A	B	A	B	A	A	B	B	B	A	B	B	B	A	A	B	-	A	A	B	B	B
JD5013	A	A	B	A	-	A	A	B	A	A	B	A	A	A	B	B	B	B	A	A	A	A	A	A	A	B	B	A	A	B	B	A	B	A	B	B	B	-	B	B	A	A	B	A	A	A	B	A	B
RM5558	A	A	B	A	-	A	A	-	A	A	B	A	A	A	B	B	B	B	A	A	A	A	A	B	A	A	B	A	A	A	B	A	B	A	A	B	B	-	B	B	A	A	B	A	A	A	B	A	B
RM3870	-	A	B	A	-	A	A	-	A	A	B	A	A	A	B	A	B	B	A	A	A	A	A	B	A	A	B	A	A	A	A	A	B	A	A	A	B	B	B	B	A	A	B	A	A	A	B	A	B
RM480	A	A	B	A	B	A	A	B	A	A	A	B	A	A	B	B	B	B	B	B	B	A	A	B	A	A	B	A	B	A	B	A	B	A	A	A	B	B	A	B	A	A	A	A	A	B	B	A	B
JD5014	A	A	A	A	B	A	A	B	A	A	A	B	A	A	A	B	B	B	B	B	B	A	A	B	A	A	B	A	B	A	B	A	B	A	A	A	B	B	A	B	A	A	A	A	A	B	B	A	B
JD5015	A	A	A	A	B	A	B	B	A	A	A	B	B	A	A	B	A	B	B	B	A	A	A	B	A	A	B	A	B	A	B	A	A	A	A	A	B	A	A	A	A	A	A	A	A	B	B	A	A
RM8109	B	B	B	B	B	A	A	B	A	B	A	B	A	B	A	-	B	-	B	A	B	A	B	B	A	B	B	A	B	A	A	A	B	B	A	A	B	B	B	B	A	A	A	B	B	B	B	B	A
RM19320	B	B	B	B	B	A	A	B	A	B	A	B	A	A	A	A	B	-	B	A	B	B	B	B	A	B	A	A	B	A	A	A	B	B	A	A	B	B	B	B	A	A	A	B	B	B	B	B	A
RM8112	B	B	B	A	B	A	A	A	B	A	A	B	A	-	B	A	B	-	B	A	B	B	A	B	A	B	-	B	B	A	B	A	B	B	A	A	B	B	A	B	A	A	A	B	B	B	B	B	A
RM3805	B	A	B	A	B	A	A	A	B	A	A	A	A	A	B	A	B	-	B	A	B	B	A	B	A	B	-	B	B	A	B	A	B	B	A	A	B	B	A	B	A	A	A	B	B	B	B	B	A
RM8200	B	A	B	A	B	A	A	A	B	A	A	-	A	A	B	A	B	-	B	A	B	B	A	A	A	B	A	B	B	A	B	A	B	B	A	A	B	B	A	B	A	A	A	B	B	B	B	B	A
RM6917	B	A	B	A	B	A	A	A	B	A	A	A	A	A	B	A	B	-	B	B	B	B	A	B	A	B	A	B	B	A	B	A	B	B	A	A	B	B	A	B	A	A	A	B	B	B	B	B	A
RM2126	B	A	B	A	B	A	A	A	A	A	A	A	A	A	B	A	A	B	A	A	B	B	A	B	A	A	B	B	B	A	B	A	A	B	A	B	A	-	A	B	B	A	A	B	B	A	A	B	A
JD6001	B	A	B	A	A	A	A	-	A	B	A	A	A	A	B	A	A	A	-	A	B	B	A	B	A	A	A	B	B	A	B	B	A	B	A	B	A	A	B	B	B	A	A	B	B	-	A	B	A
JD6002	B	A	B	A	-	A	B	-	A	B	B	A	B	A	B	A	A	A	-	A	B	B	A	B	A	B	A	B	B	A	B	B	A	B	A	B	A	A	B	B	B	B	A	B	A	-	A	B	A
RM3330	B	A	B	A	A	A	B	-	A	B	B	A	B	A	B	A	B	A	-	A	B	B	A	A	A	B	A	B	B	A	B	B	A	B	A	B	A	A	B	B	B	B	A	B	A	-	A	B	A
JD6003	B	A	A	A	A	A	B	A	A	B	B	A	B	A	B	A	B	A	-	A	B	B	A	A	A	B	A	B	B	A	B	B	A	B	A	B	A	A	B	B	B	B	A	A	A	-	A	-	A
JD6004	B	A	A	A	A	A	B	A	A	B	B	A	B	A	B	A	B	A	-	A	B	B	A	A	A	B	A	B	B	A	B	B	A	B	A	B	A	A	B	B	B	B	A	A	A	-	A	-	A
RM20049	B	A	A	A	A	A	B	A	A	B	B	A	B	A	B	A	B	A	-	A	B	B	A	A	A	B	A	B	B	A	B	B	A	B	A	B	A	A	B	B	B	B	A	A	A	-	A	-	A
JD6005	B	A	A	A	A	A	B	A	A	B	B	A	B	A	B	A	B	A	-	A	B	B	A	A	A	B	A	B	B	A	B	B	A	B	A	B	A	A	B	B	B	B	A	A	A	-	A	-	A
RM3	B	A	A	A	A	A	B	A	A	B	B	A	B	A	B	A	B	A	-	A	B	B	A	A	A	B	A	B	B	A	B	B	A	B	A	B	A	A	B	B	B	B	A	A	A	-	A	-	A
RM20236	B	A	A	A	A	A	A	A	B	B	B	B	B	A	B	A	A	A	A	A	A	A	A	A	A	B	A	B	B	A	B	A	A	A	A	B	A	B	B	B	B	B	A	A	A	-	A	-	B
RM7434	B	A	B	A	A	A	A	A	B	B	-	B	B	A	B	A	A	A	A	A	A	A	B	A	A	B	A	B	B	B	B	A	A	A	A	B	A	B	A	B	B	B	A	A	A	-	B	A	B
RM20414	A	A	B	A	A	A	B	A	B	B	A	B	B	A	B	A	A	B	B	A	A	A	B	A	A	B	B	B	B	A	B	A	A	A	A	B	A	B	B	B	B	B	A	A	A	B	B	A	B
RM20466	A	A	B	A	A	A	B	A	B	B	-	B	B	A	B	A	A	B	B	A	A	A	B	A	A	B	B	B	B	A	B	A	A	A	A	B	A	B	B	B	B	B	A	A	A	B	B	A	A
RM6782	A	A	B	A	A	A	B	A	B	B	-	B	B	A	B	A	A	B	B	A	A	A	B	A	A	B	B	B	B	A	B	A	A	A	A	B	A	B	B	B	B	B	A	A	A	B	A	A	A
JD6007	A	A	B	A	B	A	B	A	B	B	B	B	A	A	B	A	B	B	B	A	A	A	B	A	A	B	B	B	B	A	B	B	B	A	A	B	A	B	A	B	B	B	A	B	A	B	A	B	A
RM3343	A	-	B	A	A	B	B	A	B	A	-	B	A	B	B	A	B	B	B	A	A	A	B	A	A	B	B	B	B	A	B	B	B	A	B	B	A	-	A	B	B	B	A	B	B	B	A	A	A
JD7011	B	B	A	B	-	A	A	B	B	B	A	B	A	A	A	A	B	A	A	A	B	A	A	A	B	B	A	B	A	B	A	A	B	B	B	B	A	A	B	B	A	A	A	A	B	A	B	B	B
RM5055	B	B	A	A	-	A	A	B	-	B	A	B	A	A	A	A	B	A	A	A	B	A	A	A	B	B	A	B	A	B	A	A	B	B	B	B	A	A	B	B	A	A	A	A	B	A	B	B	B
RM3484	B	B	A	B	-	A	A	A	B	B	B	A	A	B	A	A	A	A	B	A	A	B	A	B	B	A	A	B	B	B	B	A	A	B	B	A	A	A	A	B	A	B	A	A	B	B	B	A	B
JD7001	B	B	B	B	-	A	B	A	B	B	B	A	A	B	B	B	A	A	B	A	A	A	A	B	B	B	A	B	B	B	B	A	A	B	-	A	A	A	A	B	B	A	A	A	B	B	B	A	B
JD7002	B	B	B	B	-	A	B	A	B	B	B	A	A	B	B	A	A	A	B	A	A	A	A	B	A	A	A	B	B	B	B	B	A	B	-	A	A	A	B	B	B	A	A	A	B	B	B	A	B
RM5499	B	B	B	B	-	A	B	A	B	B	B	A	A	B	B	A	A	A	B	A	A	A	A	B	A	A	A	B	B	B	B	B	A	B	-	A	A	A	B	B	B	A	A	A	B	B	B	A	B
JD7009	B	B	B	B	-	A	B	A	B	B	B	A	A	B	A	A	A	A	B	A	A	A	A	B	A	A	A	B	B	B	B	B	A	B	-	A	A	A	B	B	B	A	A	A	B	B	B	A	B
JD7010	B	B	B	B	-	A	B	A	B	B	B	A	A	B	A	A	A	A	B	A	A	A	A	B	A	A	A	B	B	B	B	B	A	B	-	A	A	A	B	B	B	A	A	A	B	B	B	A	B
RM5481	B	B	B	B	-	A	B	A	B	B	B	A	A	B	A	A	A	A	B	A	A	A	A	B	A	A	A	B	B	B	B	B	A	B	-	A	A	A	B	B	B	A	A	A	A	B	B	A	B
RM2966	B	B	A	B	-	A	A	A	B	B	B	A	A	B	B	A	A	A	B	A	A	A	A	A	B	A	A	B	A	A	B	B	B	B	A	A	B	A	B	B	B	A	A	A	A	B	B	A	A
RM3826	B	B	A	B	-	A	A	A	B	B	B	A	B	B	B	A	A	A	B	A	A	A	A	A	B	A	A	B	A	A	B	B	B	A	A	A	B	A	B	B	B	A	A	A	A	B	B	A	B
RM2752	A	B	A	A	-	A	A	A	A	B	B	A	B	B	B	A	A	A	B	A	A	A	A	A	B	A	A	B	A	A	B	B	B	A	A	A	B	B	B	B	A	A	A	A	A	B	B	A	B
RM8261	A	B	B	A	-	A	B	B	A	B	A	A	B	B	B	A	B	A	A	A	A	A	B	B	B	A	A	B	B	A	A	B	B	A	A	A	B	B	A	B	A	B	A	-	A	A	B	A	B
JD7012	A	B	A	A	-	A	B	A	A	B	A	A	B	B	A	A	B	A	A	A	B	A	B	B	B	A	A	B	B	A	A	A	B	A	A	A	B	B	A	B	A	B	A	A	A	A	B	A	B
JD7013	A	B	A	A	-	B	B	A	A	B	A	A	B	B	A	A	B	A	A	A	B	A	B	B	B	A	A	B	B	A	A	A	B	A	B	A	B	B	A	B	A	B	A	A	A	A	B	A	A
RM22186	A	A	A	A	-	-	A	-	A	B	B	A	B	B	A	A	B	A	A	A	B	B	B	B	A	A	A	B	A	A	A	B	B	A	B	A	B	B	A	A	A	B	A	A	A	A	B	A	A
JD8009	B	B	B	B	B	A	B	A	B	B	A	B	A	B	A	A	A	A	A	A	B	A	A	A	A	B	A	A	B	A	A	B	B	A	B	B	A	B	A	A	A	A	B	A	A	A	A	A	B
RM8018	A	B	B	B	A	A	B	A	B	B	A	B	A	B	A	A	A	A	A	A	A	A	A	A	A	B	A	A	B	A	A	A	A	A	B	B	A	B	A	A	A	A	B	A	A	A	B	A	B
RM4955	A	B	B	A	A	A	B	A	B	B	A	B	B	B	A	A	A	A	A	A	A	A	A	A	A	B	A	A	B	A	A	B	A	A	B	B	A	-	A	A	B	A	-	A	A	A	B	A	B
RM1148	A	A	B	A	A	A	A	A	A	B	A	B	B	B	B	A	A	A	A	A	A	A	A	A	A	B	A	A	B	A	A	B	A	A	B	B	A	B	A	A	B	A	A	A	A	A	-	A	B
RM5556	A	A	B	A	A	A	A	B	A	B	A	B	A	B	B	A	A	A	A	A	A	A	B	A	A	B	A	A	B	A	A	B	A	A	B	B	A	B	A	A	B	A	A	A	A	A	-	A	B
RM7080	A	A	B	A	A	A	A	B	A	B	A	B	A	B	B	A	A	A	A	A	A	A	B	A	A	B	A	A	B	A	A	B	A	A	B	B	A	B	A	A	B	A	A	A	A	A	-	A	B
RM3481	A	A	A	A	A	A	A	B	A	B	A	B	A	-	B	B	A	A	A	B	A	A	B	A	A	B	A	A	A	A	B	B	A	A	B	A	B	B	A	B	A	A	A	A	A	A	A	A	B
JD8001	A	A	A	A	-	A	A	A	A	B	A	A	A	-	B	B	A	A	B	A	A	A	B	A	A	B	A	A	A	A	B	B	A	A	B	A	B	B	A	B	A	A	A	A	A	B	A	A	B
JD8002	A	A	A	A	-	A	A	A	A	B	A	A	A	-	B	B	A	A	B	A	A	A	B	A	A	B	A	A	A	A	B	B	A	A	B	A	B	B	A	B	A	A	A	A	A	B	A	A	B
JD8003	A	A	A	A	-	A	A	A	A	B	A	A	A	-	B	B	A	A	B	A	A	A	B	A	A	B	A	A	A	A	B	B	A	A	B	A	B	B	A	B	A	A	A	A	A	B	A	A	B
RM23053	B	A	A	A	-	A	B	A	A	B	A	A	A	-	A	B	A	A	B	B	A	B	A	A	A	B	A	A	A	A	B	A	A	A	B	A	B	B	A	B	A	A	A	B	-	B	A	B	B
RM8264	A	A	A	A	-	A	B	A	A	B	A	A	A	-	A	B	A	A	B	B	A	B	A	A	A	B	A	A	A	A	B	B	A	A	B	A	B	B	A	B	A	A	A	B	A	B	A	B	B
RM6976	A	A	B	A	A	A	B	A	A	B	B	A	B	-	A	B	B	A	A	B	A	B	A	B	A	B	A	A	A	A	A	A	B	A	A	A	B	B	A	B	A	A	A	B	-	A	A	B	A
JD8011	A	A	B	A	A	A	B	A	B	B	B	A	B	B	A	B	B	A	A	B	A	B	B	B	A	B	A	A	A	A	A	A	B	A	A	A	A	B	A	B	A	A	A	B	B	A	A	B	A
JD8008	A	B	B	A	B	A	B	A	B	B	B	B	B	B	A	A	A	B	A	B	B	B	B	A	A	A	B	A	B	A	A	A	B	A	A	A	A	-	A	B	B	A	A	B	B	A	A	B	A
JD9008	A	A	B	A	A	B	B	A	B	A	B	B	B	A	A	A	B	B	B	B	A	A	A	A	A	A	B	A	B	A	A	B	A	B	A	B	B	A	A	B	B	B	A	A	B	B	B	A	A
JD9002	A	A	B	A	A	B	B	A	B	A	B	B	B	A	A	A	B	B	B	B	A	A	A	A	A	A	B	A	B	A	A	B	A	B	A	B	B	A	A	B	B	B	A	A	B	B	B	A	A
RM23898	A	B	B	A	A	B	B	B	B	A	B	B	B	A	A	A	B	B	B	B	A	A	A	A	A	A	B	A	B	A	A	B	A	B	A	B	B	A	A	B	B	A	A	A	B	B	B	A	A
RM5526	A	B	B	A	A	B	B	B	B	A	B	B	B	A	A	A	B	B	B	B	A	A	A	A	A	A	B	A	B	A	A	B	A	B	A	B	B	A	A	B	B	A	A	A	B	B	B	A	A
JD9003	A	B	B	A	-	B	B	B	B	B	B	B	B	A	A	A	B	A	A	B	A	A	B	A	A	A	A	A	B	A	A	B	A	B	A	B	B	A	A	B	B	A	A	A	B	A	B	A	A
JD9004	A	B	B	A	-	B	B	B	B	B	B	B	B	A	A	B	B	A	A	B	A	A	B	A	A	A	A	A	B	A	A	B	B	B	A	B	B	A	A	B	B	A	A	A	B	A	B	A	A
JD9005	A	B	B	A	-	A	A	A	A	A	A	A	B	A	A	B	B	A	A	B	A	A	A	A	A	A	A	A	B	A	A	B	B	B	A	A	B	-	A	B	B	A	A	A	B	A	B	A	A
RM24303	A	B	B	B	-	B	B	A	B	B	B	B	B	A	A	B	B	A	A	A	B	A	A	A	A	A	A	A	B	A	A	B	B	A	A	A	B	A	A	B	B	B	A	A	B	A	B	A	B
RM5122	B	B	B	B	-	B	B	A	B	B	B	B	B	A	A	B	B	A	A	A	B	A	A	A	A	A	A	A	B	A	-	B	A	A	A	A	B	A	A	B	B	B	A	A	B	A	B	A	B
JD9011	B	B	B	B	-	B	B	A	B	B	B	B	A	A	B	B	A	A	A	A	B	A	A	B	B	A	A	A	B	A	A	B	A	B	A	A	B	A	A	B	B	B	A	A	B	A	B	B	B
RM3787	B	A	B	B	-	A	B	A	B	B	B	A	A	A	B	B	A	A	B	A	B	A	B	B	B	A	A	A	B	A	A	B	A	B	A	A	A	-	A	A	B	B	A	A	B	B	B	B	B
RM205	A	A	A	B	-	A	A	A	B	B	A	A	A	A	B	B	A	A	B	A	B	A	B	A	B	B	A	A	B	A	B	B	A	B	A	B	A	-	B	B	B	B	A	B	B	B	B	B	B
JD10001	B	A	B	A	-	A	B	A	B	B	B	B	A	A	B	-	A	B	B	A	A	A	A	A	A	B	B	A	B	A	B	B	A	B	B	B	B	-	A	B	B	A	B	A	B	B	A	A	B
JD10002	B	A	A	A	-	A	B	A	B	B	B	B	A	A	B	B	A	B	B	A	A	A	A	A	A	B	B	A	B	A	B	B	A	B	B	B	B	-	A	B	B	A	B	A	B	B	A	A	B
JD10003	B	A	A	A	-	B	A	A	B	B	B	B	A	B	B	B	A	B	B	A	A	A	B	A	A	B	B	A	B	A	B	B	A	B	B	B	B	-	A	B	B	A	B	A	B	B	A	A	B
JD10004	B	A	A	A	-	B	A	A	B	B	B	B	B	B	B	B	B	B	B	B	A	A	B	A	A	B	B	A	B	A	B	B	A	B	B	B	B	A	A	A	B	A	B	-	B	B	A	A	A
JD10005	B	A	A	A	-	B	A	A	B	B	B	B	B	B	B	B	B	B	B	B	A	B	B	A	B	B	B	A	B	A	B	B	A	B	B	B	B	A	A	A	B	A	B	-	B	B	A	A	A
RM3152	B	A	A	A	-	B	A	A	A	B	B	B	B	B	B	B	B	B	B	B	A	A	B	A	B	B	B	A	A	A	B	B	A	B	B	A	B	A	A	A	B	A	B	-	B	B	A	A	A
RM4455	B	A	A	A	A	B	A	A	B	B	B	B	A	B	B	B	B	B	B	B	A	A	B	A	B	B	B	A	A	A	B	B	B	B	B	A	B	A	A	A	B	A	B	B	B	B	A	A	-
RM1375	A	A	A	B	A	A	A	B	B	A	A	B	A	B	B	B	-	B	B	B	A	A	B	B	A	A	B	A	B	A	B	B	B	B	A	A	B	-	B	A	B	A	B	B	A	B	B	B	A
RM6745	B	B	B	A	A	A	A	B	B	A	A	B	A	B	B	B	B	B	B	B	A	A	B	B	A	A	B	A	A	B	B	B	A	B	A	B	B	B	B	A	B	A	B	B	B	B	B	B	-
RM2371	B	B	B	A	A	A	A	B	B	A	A	B	A	B	B	B	B	B	B	B	A	A	B	B	A	B	B	A	A	B	-	B	A	B	A	B	B	B	B	A	B	A	B	B	B	B	B	B	B
RM6673	A	B	B	B	-	A	B	B	B	A	A	A	A	A	A	B	B	B	A	B	B	B	B	B	A	A	B	A	A	B	B	A	B	B	B	B	B	-	B	B	B	A	B	B	B	A	B	B	B
RM3668	A	A	A	B	-	B	A	B	A	A	B	B	A	B	B	B	A	B	A	A	A	B	B	B	B	A	B	B	A	B	A	B	B	A	A	A	A	-	A	A	A	B	A	B	A	A	A	B	A
RM5599	A	A	A	A	-	B	A	B	-	B	B	A	A	B	B	B	A	B	A	A	A	B	A	A	B	A	B	B	A	B	A	A	A	A	A	A	A	A	A	A	B	A	A	B	A	A	A	B	B
RM3133	B	A	B	B	-	B	A	A	-	B	B	A	A	A	B	B	B	B	A	A	A	A	A	B	B	A	B	B	A	A	A	A	A	A	A	A	B	A	A	B	B	A	A	B	A	A	A	B	B
RM5731	A	B	B	B	-	B	A	A	-	B	B	A	A	-	B	B	B	A	A	B	A	A	A	B	A	A	A	B	A	A	A	A	A	A	A	A	B	-	A	A	B	B	B	B	A	A	A	B	B
JD11002	A	B	B	B	-	B	A	A	-	B	B	A	A	A	B	B	B	A	A	B	A	A	A	B	A	A	A	B	A	A	A	A	A	A	A	A	B	-	A	A	B	B	B	B	A	A	A	B	B
RM26622	A	B	B	B	-	B	A	A	-	B	B	A	A	A	B	B	B	A	A	B	A	A	A	B	A	A	A	B	A	A	A	A	A	A	A	A	B	-	A	A	B	B	B	B	A	A	A	B	B
RM1355	A	B	B	B	-	B	A	A	B	B	B	A	A	A	B	B	B	A	A	B	A	A	A	B	A	A	A	B	A	A	A	A	A	A	A	A	B	B	A	B	B	B	B	B	A	A	A	B	B
RM26851	A	B	B	B	B	B	A	B	A	B	B	A	A	A	B	A	B	A	A	B	B	A	A	B	B	A	A	B	A	A	B	A	B	A	B	A	B	B	A	B	B	B	B	B	A	A	A	B	B
RM5961	A	B	B	B	B	B	A	B	A	B	B	A	A	A	B	A	B	A	A	B	B	A	A	B	B	B	A	B	A	A	B	A	B	A	B	A	B	B	A	B	B	B	B	B	A	A	A	B	B
RM2596	A	B	B	B	B	B	A	B	A	B	B	A	A	A	B	A	B	A	A	B	B	A	A	B	B	A	A	B	A	A	B	A	B	A	B	A	B	B	A	B	B	B	B	B	A	A	A	B	B
RM26969	A	B	B	B	B	B	A	-	A	B	B	A	B	B	B	A	B	A	A	B	B	A	A	B	B	A	A	B	A	A	B	A	B	B	B	A	A	B	A	B	-	A	B	B	A	A	A	B	B
RM206	A	B	B	B	B	B	A	-	A	B	B	A	B	B	B	A	B	A	A	B	B	A	A	B	B	A	A	B	A	A	B	A	B	B	B	A	A	B	A	B	-	A	B	B	A	A	A	B	B
RM26999	A	B	B	B	B	B	A	-	A	B	B	A	B	B	B	A	B	A	A	B	B	A	A	B	B	A	A	B	A	A	B	A	B	B	B	A	A	B	A	B	-	A	B	B	A	A	A	B	B
RM27027	A	B	B	B	B	B	A	A	A	B	B	A	B	B	B	A	B	A	A	B	B	A	A	B	B	A	A	B	A	A	B	A	B	B	B	A	A	B	A	B	A	A	B	B	A	A	A	B	B
RM5997	A	B	B	B	B	B	A	-	A	B	A	A	B	B	B	A	B	A	A	B	B	A	A	B	B	A	A	B	A	A	B	A	B	B	B	A	A	B	A	B	-	A	B	B	A	A	A	B	B
JD11003	A	B	B	B	B	B	B	A	A	B	A	A	B	B	B	A	B	A	A	A	B	A	A	B	B	A	A	A	B	A	B	A	B	-	B	A	A	B	A	B	A	A	B	B	A	A	A	B	B
RM2136	A	B	A	A	A	A	A	B	A	A	A	B	B	B	B	A	B	A	B	A	B	A	A	B	B	A	A	A	A	A	B	A	B	B	B	A	A	B	-	B	A	B	B	B	A	B	A	B	B
JD12014	B	B	A	A	B	A	A	A	B	A	B	A	B	A	A	A	A	A	A	B	A	A	A	B	A	B	A	B	A	B	A	A	A	A	B	A	A	A	A	A	A	B	A	B	A	A	A	A	A
JD12016	B	B	A	A	B	A	A	A	B	A	A	A	B	A	A	A	A	A	A	B	A	A	A	B	A	B	A	B	A	B	A	A	A	A	B	A	A	A	A	A	A	B	A	B	A	A	A	A	A
JD12007	B	B	A	A	B	A	A	A	B	A	A	A	A	A	A	A	A	A	A	B	A	A	A	B	A	B	A	B	A	B	A	A	A	A	B	A	A	A	A	A	A	B	A	B	A	A	A	A	A
JD12010	B	B	A	A	B	A	A	A	B	A	A	A	A	A	A	A	A	A	A	A	A	A	A	B	A	B	A	B	A	B	A	A	A	A	B	A	A	A	A	A	A	B	A	A	B	A	A	B	A
JD12013	B	B	A	A	B	A	A	A	B	A	A	A	A	A	A	A	A	A	A	A	A	A	A	B	A	B	A	B	A	B	A	A	A	A	B	A	A	A	A	A	A	B	A	A	B	A	A	B	A
JD12008	B	B	A	A	B	A	A	A	B	A	A	A	A	A	A	A	A	A	A	A	A	A	A	B	A	B	A	B	A	B	A	A	A	A	B	A	A	A	A	A	A	B	A	A	B	A	A	B	A
RM5927	B	B	A	A	B	B	A	A	B	A	A	A	A	A	A	A	A	B	B	A	A	A	A	B	A	B	A	B	A	B	A	A	A	A	B	A	A	A	A	A	A	B	A	A	B	A	A	B	A
JD12018	B	B	B	B	-	B	A	A	B	B	A	A	B	B	A	B	A	A	-	B	A	A	A	B	A	B	A	B	A	B	A	A	A	B	B	B	A	B	A	A	A	B	B	A	B	A	-	B	A
RM27808	B	B	B	B	-	B	A	A	B	B	A	A	B	B	A	B	A	A	-	A	A	A	B	B	B	B	A	B	A	B	B	A	A	B	B	B	A	B	A	A	A	A	B	A	B	A	-	B	A
RM3103	B	-	B	B	-	B	A	A	B	B	A	A	B	B	B	A	A	A	-	A	A	A	B	B	B	B	A	B	A	B	B	A	A	B	B	B	A	B	A	A	A	A	B	A	B	A	-	B	A
RM1337	B	B	B	B	-	B	A	A	B	B	A	A	B	B	A	B	A	A	B	A	A	A	B	B	B	B	A	A	A	B	B	A	A	B	B	B	A	B	B	A	A	A	B	A	B	B	-	B	A
JD12004	B	B	B	B	-	A	A	A	B	B	A	A	B	B	A	B	A	A	B	A	A	A	B	B	B	B	A	A	A	B	B	B	A	B	B	B	A	B	B	A	A	A	B	A	A	B	A	B	A
RM1261	B	B	B	B	-	B	A	A	B	B	-	A	B	B	A	B	A	A	B	A	A	A	B	B	B	B	A	A	A	A	B	B	A	B	B	B	A	B	B	A	A	A	B	A	A	B	A	B	A
RM1246	B	B	A	B	-	B	A	A	B	B	A	A	A	B	A	B	A	A	B	A	A	A	B	A	B	B	A	A	A	A	B	B	A	A	B	B	A	B	A	A	A	A	B	B	A	B	A	B	A
RM1986	B	B	A	B	A	B	A	A	B	A	A	A	B	A	A	A	A	A	B	A	A	A	B	A	B	B	A	A	A	A	B	B	A	A	A	B	A	B	A	A	A	A	B	A	A	B	A	B	A
RM1015	A	B	A	A	A	B	A	A	B	A	A	A	B	A	A	A	A	A	B	A	A	A	B	A	B	B	A	A	A	A	A	B	A	A	A	A	B	-	A	B	A	A	A	A	A	B	A	B	A
RM1103	A	B	A	A	A	B	A	A	B	A	A	A	B	A	A	A	A	A	B	A	A	A	A	A	B	B	A	A	A	A	A	B	A	A	A	A	B	-	A	B	A	A	A	B	A	B	A	B	A
JD12020	A	A	A	A	A	A	A	A	B	A	A	A	-	B	A	A	A	A	B	A	-	A	A	A	B	B	A	A	A	A	A	B	A	B	A	A	A	A	A	A	A	A	B	B	A	B	A	B	A
RM1226	A	A	B	A	-	A	A	A	A	A	A	-	-	B	A	A	A	A	A	A	A	A	A	B	B	B	A	A	B	A	A	B	A	B	A	A	A	A	A	A	A	A	B	B	A	A	A	B	A
Heading date	71	74	89	82	80	78	89	90	78	82	74	95	92	77	93	74	82	81	71	88	75	74	91	77	77	92	93	70	78	79	68	91	76	78	86	106	77	87	73	84	97	74	75	85	75	71	80	84	95
Panicle length	22.5	24.3	28.3	25.3	27.1	30.7	25.3	28.2	28.5	24.7	27	23.6	31.6	24.1	20.8	27.3	22.8	30.1	26.4	24.8	21.9	24.1	31.8	23.8	25.8	25.2	22.1	24.1	23.4	22.9	23.6	24.8	28.3	24.7	23.2	22.3	23.5	26.4	26.3	28.3	24.6	24.4	24.5	26.3	27.7	25.6	25.6	25.7	21.5
Number of primary branches	9	9	12	9	11	11	13	15	9	9	10	13	9	12	7	10	13	12	10	12	11	11	10	7	9	11	11	8	11	8	8	13	14	11	9	9	15	10	9	13	12	10	9	12	12	11	14	12	13
Number of secondary branches	19	18	11	16	46	25	32	39	15	27	23	26	11	40	18	10	52	23	39	28	23	21	18	34	26	16	18	30	30	27	8	30	59	32	35	16	24	32	33	33	27	31	20	36	20	40	39	36	29
Number of grains per panicle	110	113	105	112	164	179	160	217	106	134	135	139	98	197	76	84	198	173	163	134	132	121	134	152	138	128	153	147	146	156	73	180	285	226	206	105	155	147	168	154	152	122	134	182	124	201	215	170	198
Number of panicles per plant	12	14.5	6.75	9	10	10.25	7.5	7.75	12.75	8.25	11.25	5.5	10.25	10.75	6.5	8.5	8.75	7	9.25	7	9.75	15.5	7.25	9.5	5.375	10.25	3.75	8	5	10.75	7.625	8	8.5	9.5	14	9	5.5	12.25	6.75	9.75	8	8.25	13.5	10	6.75	11.25	7.25	9	13
Number of filled grains per plant	543	895	616.75	590.75	1180	930.25	694.25	1189.25	861.75	457.25	477.75	532.75	1015.5	1161.75	330.25	286.25	1061.5	571.667	912.25	711.25	948.75	800.75	683.5	475.75	184.125	921.25	355.5	132.75	350.5	980.5	151.125	630	791.75	1202.5	835.25	587	73.5	1314.25	609.75	929.5	776	783.75	740	828.25	514.75	982.75	533.75	549.25	1005.75
Seed-setting rate	44.7374	72.8234	83.064	81.3986	78.2753	67.0088	74.9123	79.5219	89.5325	65.5321	32.2968	68.389	76.2817	71.4923	76.0945	41.3357	68.3846	64.0643	60.1252	59.7438	74.8521	69.6153	70.2828	43.5569	36.1118	87.2602	64.0829	16.5009	58.9323	77.0228	24.8459	64.0895	70.0199	73.4463	51.0778	84.0673	10.9294	79.1002	69.2111	80.4936	82.4874	65.6957	50.8941	63.7238	66.6991	69.6122	64.4042	77.1419	61.8447
Grain yield per plant	15.2137	24.7308	23.674	28.0393	32.0177	28.7963	19.7942	29.916	26.41	18.094	17.1767	14.2025	34.3882	27.4228	11.616	12.5482	35.8175	15.89	25.687	18.8463	22.472	25.2643	28.7797	21.6623	3.99713	35.0787	10.2978	5.4975	10.2705	32.9848	5.02975	23.551	20.6118	42.3513	24.9473	24.407	1.98325	32.807	18.5478	18.5523	39.1028	20.0958	19.2175	20.693	16.8588	26.4883	21.2018	14.2787	25.841
[truncated: 231 more columns]
